# Supplementary material for: A new species of Ocotea (Lauraceae) from Espírito Santo, Brazil
Source: Biodivers Data J. 2026 May 26;14:e195965. doi: 10.3897/BDJ.14.e195965 (PMC13231183; doi:10.3897/BDJ.14.e195965)
Supplement: XML Treatment for Ocotea vervloetii [file BDJ.14.e195965-treatment1.xml]

<!DOCTYPE tp:taxon-treatment
  PUBLIC "-//TaxonX//DTD Taxonomic Treatment Publishing DTD v0 20100105//EN" "tax-treatment-NSO.dtd">
<tp:taxon-treatment xmlns:tp="http://www.plazi.org/taxpub"><tp:treatment-meta><mixed-citation publication-type="journal"><person-group><name><surname>Santos</surname><given-names>Lilian Silva</given-names></name><name><surname>de Moraes</surname><given-names>Pedro Luís Rodrigues</given-names></name></person-group><article-title>A new species of <italic><tp:taxon-name><tp:taxon-name-part taxon-name-part-type="genus" reg="Ocotea">Ocotea</tp:taxon-name-part></tp:taxon-name></italic> (<tp:taxon-name><tp:taxon-name-part taxon-name-part-type="family" reg="Lauraceae">Lauraceae</tp:taxon-name-part></tp:taxon-name>) from Espírito Santo, Brazil</article-title><source>Biodivers Data J</source><day>26</day><month>05</month><year>2026</year><volume>14</volume><pub-id pub-id-type="doi">10.3897/BDJ.14.e195965</pub-id></mixed-citation></tp:treatment-meta><tp:nomenclature><tp:taxon-name><object-id xmlns:xlink="http://www.w3.org/1999/xlink" content-type="arpha" xlink:type="simple">4812627B-C966-546B-A3A1-26860454BE2E</object-id><tp:taxon-name-part taxon-name-part-type="genus">Ocotea</tp:taxon-name-part> <tp:taxon-name-part taxon-name-part-type="species">vervloetii</tp:taxon-name-part><object-id xmlns:xlink="http://www.w3.org/1999/xlink" xlink:type="simple" object-id-type="IPNI">77380715-1</object-id></tp:taxon-name><tp:taxon-authority>P.L.R.Moraes &amp; L.S.Santos</tp:taxon-authority><tp:taxon-status xmlns:xlink="http://www.w3.org/1999/xlink" xlink:type="simple">sp. nov.</tp:taxon-status></tp:nomenclature><tp:treatment-sec sec-type="materials"><title>Materials</title><list list-type="alpha-lower" list-content="occurrences"><list-item><p><bold>Type status:</bold> <named-content xmlns:xlink="http://www.w3.org/1999/xlink" content-type="dwc:typeStatus" xlink:type="simple">Holotype</named-content>. <bold>Occurrence:</bold> catalogNumber: <named-content xmlns:xlink="http://www.w3.org/1999/xlink" content-type="dwc:catalogNumber" xlink:type="simple">MBML020694</named-content>; recordNumber: <named-content xmlns:xlink="http://www.w3.org/1999/xlink" content-type="dwc:recordNumber" xlink:type="simple">2362</named-content>; recordedBy: <named-content xmlns:xlink="http://www.w3.org/1999/xlink" content-type="dwc:recordedBy" xlink:type="simple">R.R. Vervloet</named-content>; sex: <named-content xmlns:xlink="http://www.w3.org/1999/xlink" content-type="dwc:sex" xlink:type="simple">male</named-content>; reproductiveCondition: <named-content xmlns:xlink="http://www.w3.org/1999/xlink" content-type="dwc:reproductiveCondition" xlink:type="simple">bud, fl.</named-content>; occurrenceID: <named-content xmlns:xlink="http://www.w3.org/1999/xlink" content-type="dwc:occurrenceID" xlink:type="simple">272F8A07-9D33-5420-9AAB-DA0BC9B9792B</named-content>; <bold>Taxon:</bold> kingdom: <named-content xmlns:xlink="http://www.w3.org/1999/xlink" content-type="dwc:kingdom" xlink:type="simple"><tp:taxon-name><tp:taxon-name-part taxon-name-part-type="kingdom" reg="Plantae">Plantae</tp:taxon-name-part></tp:taxon-name></named-content>; phylum: <named-content xmlns:xlink="http://www.w3.org/1999/xlink" content-type="dwc:phylum" xlink:type="simple"><tp:taxon-name><tp:taxon-name-part taxon-name-part-type="phylum" reg="Tracheophyta">Tracheophyta</tp:taxon-name-part></tp:taxon-name></named-content>; class: <named-content xmlns:xlink="http://www.w3.org/1999/xlink" content-type="dwc:class" xlink:type="simple"><tp:taxon-name><tp:taxon-name-part taxon-name-part-type="class" reg="Magnoliopsida">Magnoliopsida</tp:taxon-name-part></tp:taxon-name></named-content>; order: <named-content xmlns:xlink="http://www.w3.org/1999/xlink" content-type="dwc:order" xlink:type="simple"><tp:taxon-name><tp:taxon-name-part taxon-name-part-type="order" reg="Laurales">Laurales</tp:taxon-name-part></tp:taxon-name></named-content>; family: <named-content xmlns:xlink="http://www.w3.org/1999/xlink" content-type="dwc:family" xlink:type="simple"><tp:taxon-name><tp:taxon-name-part taxon-name-part-type="family" reg="Lauraceae">Lauraceae</tp:taxon-name-part></tp:taxon-name></named-content>; genus: <named-content xmlns:xlink="http://www.w3.org/1999/xlink" content-type="dwc:genus" xlink:type="simple"><tp:taxon-name><tp:taxon-name-part taxon-name-part-type="genus" reg="Ocotea">Ocotea</tp:taxon-name-part></tp:taxon-name></named-content>; specificEpithet: <named-content xmlns:xlink="http://www.w3.org/1999/xlink" content-type="dwc:specificEpithet" xlink:type="simple">vervloetii</named-content>; scientificNameAuthorship: <named-content xmlns:xlink="http://www.w3.org/1999/xlink" content-type="dwc:scientificNameAuthorship" xlink:type="simple">P.L.R.Moraes &amp; L.S.Santos</named-content>; <bold>Location:</bold> continent: <named-content xmlns:xlink="http://www.w3.org/1999/xlink" content-type="dwc:continent" xlink:type="simple">South America</named-content>; country: <named-content xmlns:xlink="http://www.w3.org/1999/xlink" content-type="dwc:country" xlink:type="simple">Brazil</named-content>; stateProvince: <named-content xmlns:xlink="http://www.w3.org/1999/xlink" content-type="dwc:stateProvince" xlink:type="simple">Espírito Santo</named-content>; municipality: <named-content xmlns:xlink="http://www.w3.org/1999/xlink" content-type="dwc:municipality" xlink:type="simple">Santa Teresa</named-content>; locality: <named-content xmlns:xlink="http://www.w3.org/1999/xlink" content-type="dwc:locality" xlink:type="simple">Reserva Biológica Augusto Ruschi</named-content>; verbatimElevation: <named-content xmlns:xlink="http://www.w3.org/1999/xlink" content-type="dwc:verbatimElevation" xlink:type="simple">800 m</named-content>; verbatimLatitude: <named-content xmlns:xlink="http://www.w3.org/1999/xlink" content-type="dwc:verbatimLatitude" xlink:type="simple">19°54'27"S</named-content>; verbatimLongitude: <named-content xmlns:xlink="http://www.w3.org/1999/xlink" content-type="dwc:verbatimLongitude" xlink:type="simple">40°33'11"W</named-content>; decimalLatitude: <named-content xmlns:xlink="http://www.w3.org/1999/xlink" content-type="dwc:decimalLatitude" xlink:type="simple">-19.907500</named-content>; decimalLongitude: <named-content xmlns:xlink="http://www.w3.org/1999/xlink" content-type="dwc:decimalLongitude" xlink:type="simple">-40.553056</named-content>; <bold>Event:</bold> year: <named-content xmlns:xlink="http://www.w3.org/1999/xlink" content-type="dwc:year" xlink:type="simple">2003</named-content>; month: <named-content xmlns:xlink="http://www.w3.org/1999/xlink" content-type="dwc:month" xlink:type="simple">5</named-content>; day: <named-content xmlns:xlink="http://www.w3.org/1999/xlink" content-type="dwc:day" xlink:type="simple">7</named-content></p></list-item><list-item><p><bold>Type status:</bold> <named-content xmlns:xlink="http://www.w3.org/1999/xlink" content-type="dwc:typeStatus" xlink:type="simple">Isotype</named-content>. <bold>Occurrence:</bold> catalogNumber: <named-content xmlns:xlink="http://www.w3.org/1999/xlink" content-type="dwc:catalogNumber" xlink:type="simple">ESAL 23800</named-content>; recordNumber: <named-content xmlns:xlink="http://www.w3.org/1999/xlink" content-type="dwc:recordNumber" xlink:type="simple">2362</named-content>; recordedBy: <named-content xmlns:xlink="http://www.w3.org/1999/xlink" content-type="dwc:recordedBy" xlink:type="simple">R.R. Vervloet</named-content>; sex: <named-content xmlns:xlink="http://www.w3.org/1999/xlink" content-type="dwc:sex" xlink:type="simple">male</named-content>; reproductiveCondition: <named-content xmlns:xlink="http://www.w3.org/1999/xlink" content-type="dwc:reproductiveCondition" xlink:type="simple">bud, fl.</named-content>; occurrenceID: <named-content xmlns:xlink="http://www.w3.org/1999/xlink" content-type="dwc:occurrenceID" xlink:type="simple">079ED574-205C-5BAF-84E9-65C0170819C0</named-content>; <bold>Taxon:</bold> kingdom: <named-content xmlns:xlink="http://www.w3.org/1999/xlink" content-type="dwc:kingdom" xlink:type="simple"><tp:taxon-name><tp:taxon-name-part taxon-name-part-type="kingdom" reg="Plantae">Plantae</tp:taxon-name-part></tp:taxon-name></named-content>; phylum: <named-content xmlns:xlink="http://www.w3.org/1999/xlink" content-type="dwc:phylum" xlink:type="simple"><tp:taxon-name><tp:taxon-name-part taxon-name-part-type="phylum" reg="Tracheophyta">Tracheophyta</tp:taxon-name-part></tp:taxon-name></named-content>; class: <named-content xmlns:xlink="http://www.w3.org/1999/xlink" content-type="dwc:class" xlink:type="simple"><tp:taxon-name><tp:taxon-name-part taxon-name-part-type="class" reg="Magnoliopsida">Magnoliopsida</tp:taxon-name-part></tp:taxon-name></named-content>; order: <named-content xmlns:xlink="http://www.w3.org/1999/xlink" content-type="dwc:order" xlink:type="simple"><tp:taxon-name><tp:taxon-name-part taxon-name-part-type="order" reg="Laurales">Laurales</tp:taxon-name-part></tp:taxon-name></named-content>; family: <named-content xmlns:xlink="http://www.w3.org/1999/xlink" content-type="dwc:family" xlink:type="simple"><tp:taxon-name><tp:taxon-name-part taxon-name-part-type="family" reg="Lauraceae">Lauraceae</tp:taxon-name-part></tp:taxon-name></named-content>; genus: <named-content xmlns:xlink="http://www.w3.org/1999/xlink" content-type="dwc:genus" xlink:type="simple"><tp:taxon-name><tp:taxon-name-part taxon-name-part-type="genus" reg="Ocotea">Ocotea</tp:taxon-name-part></tp:taxon-name></named-content>; specificEpithet: <named-content xmlns:xlink="http://www.w3.org/1999/xlink" content-type="dwc:specificEpithet" xlink:type="simple">vervloetii</named-content>; scientificNameAuthorship: <named-content xmlns:xlink="http://www.w3.org/1999/xlink" content-type="dwc:scientificNameAuthorship" xlink:type="simple">P.L.R.Moraes &amp; L.S.Santos</named-content>; <bold>Location:</bold> continent: <named-content xmlns:xlink="http://www.w3.org/1999/xlink" content-type="dwc:continent" xlink:type="simple">South America</named-content>; country: <named-content xmlns:xlink="http://www.w3.org/1999/xlink" content-type="dwc:country" xlink:type="simple">Brazil</named-content>; stateProvince: <named-content xmlns:xlink="http://www.w3.org/1999/xlink" content-type="dwc:stateProvince" xlink:type="simple">Espírito Santo</named-content>; municipality: <named-content xmlns:xlink="http://www.w3.org/1999/xlink" content-type="dwc:municipality" xlink:type="simple">Santa Teresa</named-content>; locality: <named-content xmlns:xlink="http://www.w3.org/1999/xlink" content-type="dwc:locality" xlink:type="simple">Reserva Biológica Augusto Ruschi</named-content>; verbatimElevation: <named-content xmlns:xlink="http://www.w3.org/1999/xlink" content-type="dwc:verbatimElevation" xlink:type="simple">800 m</named-content>; verbatimLatitude: <named-content xmlns:xlink="http://www.w3.org/1999/xlink" content-type="dwc:verbatimLatitude" xlink:type="simple">19°54'27"S</named-content>; verbatimLongitude: <named-content xmlns:xlink="http://www.w3.org/1999/xlink" content-type="dwc:verbatimLongitude" xlink:type="simple">40°33'11"W</named-content>; decimalLatitude: <named-content xmlns:xlink="http://www.w3.org/1999/xlink" content-type="dwc:decimalLatitude" xlink:type="simple">-19.907500</named-content>; decimalLongitude: <named-content xmlns:xlink="http://www.w3.org/1999/xlink" content-type="dwc:decimalLongitude" xlink:type="simple">-40.553056</named-content>; <bold>Event:</bold> year: <named-content xmlns:xlink="http://www.w3.org/1999/xlink" content-type="dwc:year" xlink:type="simple">2003</named-content>; month: <named-content xmlns:xlink="http://www.w3.org/1999/xlink" content-type="dwc:month" xlink:type="simple">5</named-content>; day: <named-content xmlns:xlink="http://www.w3.org/1999/xlink" content-type="dwc:day" xlink:type="simple">7</named-content></p></list-item><list-item><p><bold>Type status:</bold> <named-content xmlns:xlink="http://www.w3.org/1999/xlink" content-type="dwc:typeStatus" xlink:type="simple">Isotype</named-content>. <bold>Occurrence:</bold> catalogNumber: <named-content xmlns:xlink="http://www.w3.org/1999/xlink" content-type="dwc:catalogNumber" xlink:type="simple">HRCB084857</named-content>; recordNumber: <named-content xmlns:xlink="http://www.w3.org/1999/xlink" content-type="dwc:recordNumber" xlink:type="simple">2362</named-content>; recordedBy: <named-content xmlns:xlink="http://www.w3.org/1999/xlink" content-type="dwc:recordedBy" xlink:type="simple">R.R. Vervloet</named-content>; sex: <named-content xmlns:xlink="http://www.w3.org/1999/xlink" content-type="dwc:sex" xlink:type="simple">male</named-content>; reproductiveCondition: <named-content xmlns:xlink="http://www.w3.org/1999/xlink" content-type="dwc:reproductiveCondition" xlink:type="simple">bud, fl.</named-content>; occurrenceID: <named-content xmlns:xlink="http://www.w3.org/1999/xlink" content-type="dwc:occurrenceID" xlink:type="simple">A8965CFE-00DB-5EDF-B02D-C3B2FA2DF78B</named-content>; <bold>Taxon:</bold> kingdom: <named-content xmlns:xlink="http://www.w3.org/1999/xlink" content-type="dwc:kingdom" xlink:type="simple"><tp:taxon-name><tp:taxon-name-part taxon-name-part-type="kingdom" reg="Plantae">Plantae</tp:taxon-name-part></tp:taxon-name></named-content>; phylum: <named-content xmlns:xlink="http://www.w3.org/1999/xlink" content-type="dwc:phylum" xlink:type="simple"><tp:taxon-name><tp:taxon-name-part taxon-name-part-type="phylum" reg="Tracheophyta">Tracheophyta</tp:taxon-name-part></tp:taxon-name></named-content>; class: <named-content xmlns:xlink="http://www.w3.org/1999/xlink" content-type="dwc:class" xlink:type="simple"><tp:taxon-name><tp:taxon-name-part taxon-name-part-type="class" reg="Magnoliopsida">Magnoliopsida</tp:taxon-name-part></tp:taxon-name></named-content>; order: <named-content xmlns:xlink="http://www.w3.org/1999/xlink" content-type="dwc:order" xlink:type="simple"><tp:taxon-name><tp:taxon-name-part taxon-name-part-type="order" reg="Laurales">Laurales</tp:taxon-name-part></tp:taxon-name></named-content>; family: <named-content xmlns:xlink="http://www.w3.org/1999/xlink" content-type="dwc:family" xlink:type="simple"><tp:taxon-name><tp:taxon-name-part taxon-name-part-type="family" reg="Lauraceae">Lauraceae</tp:taxon-name-part></tp:taxon-name></named-content>; genus: <named-content xmlns:xlink="http://www.w3.org/1999/xlink" content-type="dwc:genus" xlink:type="simple"><tp:taxon-name><tp:taxon-name-part taxon-name-part-type="genus" reg="Ocotea">Ocotea</tp:taxon-name-part></tp:taxon-name></named-content>; specificEpithet: <named-content xmlns:xlink="http://www.w3.org/1999/xlink" content-type="dwc:specificEpithet" xlink:type="simple">vervloetii</named-content>; scientificNameAuthorship: <named-content xmlns:xlink="http://www.w3.org/1999/xlink" content-type="dwc:scientificNameAuthorship" xlink:type="simple">P.L.R.Moraes &amp; L.S.Santos</named-content>; <bold>Location:</bold> continent: <named-content xmlns:xlink="http://www.w3.org/1999/xlink" content-type="dwc:continent" xlink:type="simple">South America</named-content>; country: <named-content xmlns:xlink="http://www.w3.org/1999/xlink" content-type="dwc:country" xlink:type="simple">Brazil</named-content>; stateProvince: <named-content xmlns:xlink="http://www.w3.org/1999/xlink" content-type="dwc:stateProvince" xlink:type="simple">Espírito Santo</named-content>; municipality: <named-content xmlns:xlink="http://www.w3.org/1999/xlink" content-type="dwc:municipality" xlink:type="simple">Santa Teresa</named-content>; locality: <named-content xmlns:xlink="http://www.w3.org/1999/xlink" content-type="dwc:locality" xlink:type="simple">Reserva Biológica Augusto Ruschi</named-content>; verbatimElevation: <named-content xmlns:xlink="http://www.w3.org/1999/xlink" content-type="dwc:verbatimElevation" xlink:type="simple">800 m</named-content>; verbatimLatitude: <named-content xmlns:xlink="http://www.w3.org/1999/xlink" content-type="dwc:verbatimLatitude" xlink:type="simple">19°54'27"S</named-content>; verbatimLongitude: <named-content xmlns:xlink="http://www.w3.org/1999/xlink" content-type="dwc:verbatimLongitude" xlink:type="simple">40°33'11"W</named-content>; decimalLatitude: <named-content xmlns:xlink="http://www.w3.org/1999/xlink" content-type="dwc:decimalLatitude" xlink:type="simple">-19.907500</named-content>; decimalLongitude: <named-content xmlns:xlink="http://www.w3.org/1999/xlink" content-type="dwc:decimalLongitude" xlink:type="simple">-40.553056</named-content>; <bold>Event:</bold> year: <named-content xmlns:xlink="http://www.w3.org/1999/xlink" content-type="dwc:year" xlink:type="simple">2003</named-content>; month: <named-content xmlns:xlink="http://www.w3.org/1999/xlink" content-type="dwc:month" xlink:type="simple">5</named-content>; day: <named-content xmlns:xlink="http://www.w3.org/1999/xlink" content-type="dwc:day" xlink:type="simple">7</named-content></p></list-item><list-item><p><bold>Type status:</bold> <named-content xmlns:xlink="http://www.w3.org/1999/xlink" content-type="dwc:typeStatus" xlink:type="simple">Isotype</named-content>. <bold>Occurrence:</bold> catalogNumber: <named-content xmlns:xlink="http://www.w3.org/1999/xlink" content-type="dwc:catalogNumber" xlink:type="simple">RB01465574</named-content>; recordNumber: <named-content xmlns:xlink="http://www.w3.org/1999/xlink" content-type="dwc:recordNumber" xlink:type="simple">2362</named-content>; recordedBy: <named-content xmlns:xlink="http://www.w3.org/1999/xlink" content-type="dwc:recordedBy" xlink:type="simple">R.R. Vervloet</named-content>; sex: <named-content xmlns:xlink="http://www.w3.org/1999/xlink" content-type="dwc:sex" xlink:type="simple">male</named-content>; reproductiveCondition: <named-content xmlns:xlink="http://www.w3.org/1999/xlink" content-type="dwc:reproductiveCondition" xlink:type="simple">bud, fl.</named-content>; occurrenceID: <named-content xmlns:xlink="http://www.w3.org/1999/xlink" content-type="dwc:occurrenceID" xlink:type="simple">0859FEC9-B143-5D3D-8457-887C52A8BE28</named-content>; <bold>Taxon:</bold> kingdom: <named-content xmlns:xlink="http://www.w3.org/1999/xlink" content-type="dwc:kingdom" xlink:type="simple"><tp:taxon-name><tp:taxon-name-part taxon-name-part-type="kingdom" reg="Plantae">Plantae</tp:taxon-name-part></tp:taxon-name></named-content>; phylum: <named-content xmlns:xlink="http://www.w3.org/1999/xlink" content-type="dwc:phylum" xlink:type="simple"><tp:taxon-name><tp:taxon-name-part taxon-name-part-type="phylum" reg="Tracheophyta">Tracheophyta</tp:taxon-name-part></tp:taxon-name></named-content>; class: <named-content xmlns:xlink="http://www.w3.org/1999/xlink" content-type="dwc:class" xlink:type="simple"><tp:taxon-name><tp:taxon-name-part taxon-name-part-type="class" reg="Magnoliopsida">Magnoliopsida</tp:taxon-name-part></tp:taxon-name></named-content>; order: <named-content xmlns:xlink="http://www.w3.org/1999/xlink" content-type="dwc:order" xlink:type="simple"><tp:taxon-name><tp:taxon-name-part taxon-name-part-type="order" reg="Laurales">Laurales</tp:taxon-name-part></tp:taxon-name></named-content>; family: <named-content xmlns:xlink="http://www.w3.org/1999/xlink" content-type="dwc:family" xlink:type="simple"><tp:taxon-name><tp:taxon-name-part taxon-name-part-type="family" reg="Lauraceae">Lauraceae</tp:taxon-name-part></tp:taxon-name></named-content>; genus: <named-content xmlns:xlink="http://www.w3.org/1999/xlink" content-type="dwc:genus" xlink:type="simple"><tp:taxon-name><tp:taxon-name-part taxon-name-part-type="genus" reg="Ocotea">Ocotea</tp:taxon-name-part></tp:taxon-name></named-content>; specificEpithet: <named-content xmlns:xlink="http://www.w3.org/1999/xlink" content-type="dwc:specificEpithet" xlink:type="simple">vervloetii</named-content>; scientificNameAuthorship: <named-content xmlns:xlink="http://www.w3.org/1999/xlink" content-type="dwc:scientificNameAuthorship" xlink:type="simple">P.L.R.Moraes &amp; L.S.Santos</named-content>; <bold>Location:</bold> continent: <named-content xmlns:xlink="http://www.w3.org/1999/xlink" content-type="dwc:continent" xlink:type="simple">South America</named-content>; country: <named-content xmlns:xlink="http://www.w3.org/1999/xlink" content-type="dwc:country" xlink:type="simple">Brazil</named-content>; stateProvince: <named-content xmlns:xlink="http://www.w3.org/1999/xlink" content-type="dwc:stateProvince" xlink:type="simple">Espírito Santo</named-content>; municipality: <named-content xmlns:xlink="http://www.w3.org/1999/xlink" content-type="dwc:municipality" xlink:type="simple">Santa Teresa</named-content>; locality: <named-content xmlns:xlink="http://www.w3.org/1999/xlink" content-type="dwc:locality" xlink:type="simple">Reserva Biológica Augusto Ruschi</named-content>; verbatimElevation: <named-content xmlns:xlink="http://www.w3.org/1999/xlink" content-type="dwc:verbatimElevation" xlink:type="simple">800 m</named-content>; verbatimLatitude: <named-content xmlns:xlink="http://www.w3.org/1999/xlink" content-type="dwc:verbatimLatitude" xlink:type="simple">19°54'27"S</named-content>; verbatimLongitude: <named-content xmlns:xlink="http://www.w3.org/1999/xlink" content-type="dwc:verbatimLongitude" xlink:type="simple">40°33'11"W</named-content>; decimalLatitude: <named-content xmlns:xlink="http://www.w3.org/1999/xlink" content-type="dwc:decimalLatitude" xlink:type="simple">-19.907500</named-content>; decimalLongitude: <named-content xmlns:xlink="http://www.w3.org/1999/xlink" content-type="dwc:decimalLongitude" xlink:type="simple">-40.553056</named-content>; <bold>Event:</bold> year: <named-content xmlns:xlink="http://www.w3.org/1999/xlink" content-type="dwc:year" xlink:type="simple">2003</named-content>; month: <named-content xmlns:xlink="http://www.w3.org/1999/xlink" content-type="dwc:month" xlink:type="simple">5</named-content>; day: <named-content xmlns:xlink="http://www.w3.org/1999/xlink" content-type="dwc:day" xlink:type="simple">7</named-content></p></list-item><list-item><p><bold>Type status:</bold> <named-content xmlns:xlink="http://www.w3.org/1999/xlink" content-type="dwc:typeStatus" xlink:type="simple">Isotype</named-content>. <bold>Occurrence:</bold> catalogNumber: <named-content xmlns:xlink="http://www.w3.org/1999/xlink" content-type="dwc:catalogNumber" xlink:type="simple">UEC115305</named-content>; recordNumber: <named-content xmlns:xlink="http://www.w3.org/1999/xlink" content-type="dwc:recordNumber" xlink:type="simple">2362</named-content>; recordedBy: <named-content xmlns:xlink="http://www.w3.org/1999/xlink" content-type="dwc:recordedBy" xlink:type="simple">R.R. Vervloet</named-content>; sex: <named-content xmlns:xlink="http://www.w3.org/1999/xlink" content-type="dwc:sex" xlink:type="simple">male</named-content>; reproductiveCondition: <named-content xmlns:xlink="http://www.w3.org/1999/xlink" content-type="dwc:reproductiveCondition" xlink:type="simple">bud, fl.</named-content>; occurrenceID: <named-content xmlns:xlink="http://www.w3.org/1999/xlink" content-type="dwc:occurrenceID" xlink:type="simple">59B25EC3-9FC8-5CC8-9408-763DD75DF2E5</named-content>; <bold>Taxon:</bold> kingdom: <named-content xmlns:xlink="http://www.w3.org/1999/xlink" content-type="dwc:kingdom" xlink:type="simple"><tp:taxon-name><tp:taxon-name-part taxon-name-part-type="kingdom" reg="Plantae">Plantae</tp:taxon-name-part></tp:taxon-name></named-content>; phylum: <named-content xmlns:xlink="http://www.w3.org/1999/xlink" content-type="dwc:phylum" xlink:type="simple"><tp:taxon-name><tp:taxon-name-part taxon-name-part-type="phylum" reg="Tracheophyta">Tracheophyta</tp:taxon-name-part></tp:taxon-name></named-content>; class: <named-content xmlns:xlink="http://www.w3.org/1999/xlink" content-type="dwc:class" xlink:type="simple"><tp:taxon-name><tp:taxon-name-part taxon-name-part-type="class" reg="Magnoliopsida">Magnoliopsida</tp:taxon-name-part></tp:taxon-name></named-content>; order: <named-content xmlns:xlink="http://www.w3.org/1999/xlink" content-type="dwc:order" xlink:type="simple"><tp:taxon-name><tp:taxon-name-part taxon-name-part-type="order" reg="Laurales">Laurales</tp:taxon-name-part></tp:taxon-name></named-content>; family: <named-content xmlns:xlink="http://www.w3.org/1999/xlink" content-type="dwc:family" xlink:type="simple"><tp:taxon-name><tp:taxon-name-part taxon-name-part-type="family" reg="Lauraceae">Lauraceae</tp:taxon-name-part></tp:taxon-name></named-content>; genus: <named-content xmlns:xlink="http://www.w3.org/1999/xlink" content-type="dwc:genus" xlink:type="simple"><tp:taxon-name><tp:taxon-name-part taxon-name-part-type="genus" reg="Ocotea">Ocotea</tp:taxon-name-part></tp:taxon-name></named-content>; specificEpithet: <named-content xmlns:xlink="http://www.w3.org/1999/xlink" content-type="dwc:specificEpithet" xlink:type="simple">vervloetii</named-content>; scientificNameAuthorship: <named-content xmlns:xlink="http://www.w3.org/1999/xlink" content-type="dwc:scientificNameAuthorship" xlink:type="simple">P.L.R.Moraes &amp; L.S.Santos</named-content>; <bold>Location:</bold> continent: <named-content xmlns:xlink="http://www.w3.org/1999/xlink" content-type="dwc:continent" xlink:type="simple">South America</named-content>; country: <named-content xmlns:xlink="http://www.w3.org/1999/xlink" content-type="dwc:country" xlink:type="simple">Brazil</named-content>; stateProvince: <named-content xmlns:xlink="http://www.w3.org/1999/xlink" content-type="dwc:stateProvince" xlink:type="simple">Espírito Santo</named-content>; municipality: <named-content xmlns:xlink="http://www.w3.org/1999/xlink" content-type="dwc:municipality" xlink:type="simple">Santa Teresa</named-content>; locality: <named-content xmlns:xlink="http://www.w3.org/1999/xlink" content-type="dwc:locality" xlink:type="simple">Reserva Biológica Augusto Ruschi</named-content>; verbatimElevation: <named-content xmlns:xlink="http://www.w3.org/1999/xlink" content-type="dwc:verbatimElevation" xlink:type="simple">800 m</named-content>; verbatimLatitude: <named-content xmlns:xlink="http://www.w3.org/1999/xlink" content-type="dwc:verbatimLatitude" xlink:type="simple">19°54'27"S</named-content>; verbatimLongitude: <named-content xmlns:xlink="http://www.w3.org/1999/xlink" content-type="dwc:verbatimLongitude" xlink:type="simple">40°33'11"W</named-content>; decimalLatitude: <named-content xmlns:xlink="http://www.w3.org/1999/xlink" content-type="dwc:decimalLatitude" xlink:type="simple">-19.907500</named-content>; decimalLongitude: <named-content xmlns:xlink="http://www.w3.org/1999/xlink" content-type="dwc:decimalLongitude" xlink:type="simple">-40.553056</named-content>; <bold>Event:</bold> year: <named-content xmlns:xlink="http://www.w3.org/1999/xlink" content-type="dwc:year" xlink:type="simple">2003</named-content>; month: <named-content xmlns:xlink="http://www.w3.org/1999/xlink" content-type="dwc:month" xlink:type="simple">5</named-content>; day: <named-content xmlns:xlink="http://www.w3.org/1999/xlink" content-type="dwc:day" xlink:type="simple">7</named-content></p></list-item><list-item><p><bold>Type status:</bold> <named-content xmlns:xlink="http://www.w3.org/1999/xlink" content-type="dwc:typeStatus" xlink:type="simple">Paratype</named-content>. <bold>Occurrence:</bold> catalogNumber: <named-content xmlns:xlink="http://www.w3.org/1999/xlink" content-type="dwc:catalogNumber" xlink:type="simple">BHCB 96128</named-content>; recordNumber: <named-content xmlns:xlink="http://www.w3.org/1999/xlink" content-type="dwc:recordNumber" xlink:type="simple">3822</named-content>; recordedBy: <named-content xmlns:xlink="http://www.w3.org/1999/xlink" content-type="dwc:recordedBy" xlink:type="simple">L.J.C. Kollmann</named-content>; sex: <named-content xmlns:xlink="http://www.w3.org/1999/xlink" content-type="dwc:sex" xlink:type="simple">male</named-content>; reproductiveCondition: <named-content xmlns:xlink="http://www.w3.org/1999/xlink" content-type="dwc:reproductiveCondition" xlink:type="simple">bud, fl.</named-content>; occurrenceID: <named-content xmlns:xlink="http://www.w3.org/1999/xlink" content-type="dwc:occurrenceID" xlink:type="simple">E1EB1441-6627-56A5-8CAC-12B5C9A11DEC</named-content>; <bold>Taxon:</bold> kingdom: <named-content xmlns:xlink="http://www.w3.org/1999/xlink" content-type="dwc:kingdom" xlink:type="simple"><tp:taxon-name><tp:taxon-name-part taxon-name-part-type="kingdom" reg="Plantae">Plantae</tp:taxon-name-part></tp:taxon-name></named-content>; phylum: <named-content xmlns:xlink="http://www.w3.org/1999/xlink" content-type="dwc:phylum" xlink:type="simple"><tp:taxon-name><tp:taxon-name-part taxon-name-part-type="phylum" reg="Tracheophyta">Tracheophyta</tp:taxon-name-part></tp:taxon-name></named-content>; class: <named-content xmlns:xlink="http://www.w3.org/1999/xlink" content-type="dwc:class" xlink:type="simple"><tp:taxon-name><tp:taxon-name-part taxon-name-part-type="class" reg="Magnoliopsida">Magnoliopsida</tp:taxon-name-part></tp:taxon-name></named-content>; order: <named-content xmlns:xlink="http://www.w3.org/1999/xlink" content-type="dwc:order" xlink:type="simple"><tp:taxon-name><tp:taxon-name-part taxon-name-part-type="order" reg="Laurales">Laurales</tp:taxon-name-part></tp:taxon-name></named-content>; family: <named-content xmlns:xlink="http://www.w3.org/1999/xlink" content-type="dwc:family" xlink:type="simple"><tp:taxon-name><tp:taxon-name-part taxon-name-part-type="family" reg="Lauraceae">Lauraceae</tp:taxon-name-part></tp:taxon-name></named-content>; genus: <named-content xmlns:xlink="http://www.w3.org/1999/xlink" content-type="dwc:genus" xlink:type="simple"><tp:taxon-name><tp:taxon-name-part taxon-name-part-type="genus" reg="Ocotea">Ocotea</tp:taxon-name-part></tp:taxon-name></named-content>; specificEpithet: <named-content xmlns:xlink="http://www.w3.org/1999/xlink" content-type="dwc:specificEpithet" xlink:type="simple">vervloetii</named-content>; scientificNameAuthorship: <named-content xmlns:xlink="http://www.w3.org/1999/xlink" content-type="dwc:scientificNameAuthorship" xlink:type="simple">P.L.R.Moraes &amp; L.S.Santos</named-content>; <bold>Location:</bold> continent: <named-content xmlns:xlink="http://www.w3.org/1999/xlink" content-type="dwc:continent" xlink:type="simple">South America</named-content>; country: <named-content xmlns:xlink="http://www.w3.org/1999/xlink" content-type="dwc:country" xlink:type="simple">Brazil</named-content>; stateProvince: <named-content xmlns:xlink="http://www.w3.org/1999/xlink" content-type="dwc:stateProvince" xlink:type="simple">Espírito Santo</named-content>; municipality: <named-content xmlns:xlink="http://www.w3.org/1999/xlink" content-type="dwc:municipality" xlink:type="simple">Santa Teresa</named-content>; locality: <named-content xmlns:xlink="http://www.w3.org/1999/xlink" content-type="dwc:locality" xlink:type="simple">Valsugana Velha</named-content>; verbatimElevation: <named-content xmlns:xlink="http://www.w3.org/1999/xlink" content-type="dwc:verbatimElevation" xlink:type="simple">750 m</named-content>; verbatimLatitude: <named-content xmlns:xlink="http://www.w3.org/1999/xlink" content-type="dwc:verbatimLatitude" xlink:type="simple">19°57'01"S</named-content>; verbatimLongitude: <named-content xmlns:xlink="http://www.w3.org/1999/xlink" content-type="dwc:verbatimLongitude" xlink:type="simple"> 40°34'54"W</named-content>; decimalLatitude: <named-content xmlns:xlink="http://www.w3.org/1999/xlink" content-type="dwc:decimalLatitude" xlink:type="simple">-19.950278 </named-content>; decimalLongitude: <named-content xmlns:xlink="http://www.w3.org/1999/xlink" content-type="dwc:decimalLongitude" xlink:type="simple">-40.581667</named-content>; <bold>Event:</bold> year: <named-content xmlns:xlink="http://www.w3.org/1999/xlink" content-type="dwc:year" xlink:type="simple">2001</named-content>; month: <named-content xmlns:xlink="http://www.w3.org/1999/xlink" content-type="dwc:month" xlink:type="simple">6</named-content>; day: <named-content xmlns:xlink="http://www.w3.org/1999/xlink" content-type="dwc:day" xlink:type="simple">6</named-content></p></list-item><list-item><p><bold>Type status:</bold> <named-content xmlns:xlink="http://www.w3.org/1999/xlink" content-type="dwc:typeStatus" xlink:type="simple">Paratype</named-content>. <bold>Occurrence:</bold> catalogNumber: <named-content xmlns:xlink="http://www.w3.org/1999/xlink" content-type="dwc:catalogNumber" xlink:type="simple">ESAL 23782</named-content>; recordNumber: <named-content xmlns:xlink="http://www.w3.org/1999/xlink" content-type="dwc:recordNumber" xlink:type="simple">3822</named-content>; recordedBy: <named-content xmlns:xlink="http://www.w3.org/1999/xlink" content-type="dwc:recordedBy" xlink:type="simple">L.J.C. Kollmann</named-content>; sex: <named-content xmlns:xlink="http://www.w3.org/1999/xlink" content-type="dwc:sex" xlink:type="simple">male</named-content>; reproductiveCondition: <named-content xmlns:xlink="http://www.w3.org/1999/xlink" content-type="dwc:reproductiveCondition" xlink:type="simple">bud, fl.</named-content>; occurrenceID: <named-content xmlns:xlink="http://www.w3.org/1999/xlink" content-type="dwc:occurrenceID" xlink:type="simple">CA12BEBA-9B51-5B39-8D20-C5E4F2E7B331</named-content>; <bold>Taxon:</bold> kingdom: <named-content xmlns:xlink="http://www.w3.org/1999/xlink" content-type="dwc:kingdom" xlink:type="simple"><tp:taxon-name><tp:taxon-name-part taxon-name-part-type="kingdom" reg="Plantae">Plantae</tp:taxon-name-part></tp:taxon-name></named-content>; phylum: <named-content xmlns:xlink="http://www.w3.org/1999/xlink" content-type="dwc:phylum" xlink:type="simple"><tp:taxon-name><tp:taxon-name-part taxon-name-part-type="phylum" reg="Tracheophyta">Tracheophyta</tp:taxon-name-part></tp:taxon-name></named-content>; class: <named-content xmlns:xlink="http://www.w3.org/1999/xlink" content-type="dwc:class" xlink:type="simple"><tp:taxon-name><tp:taxon-name-part taxon-name-part-type="class" reg="Magnoliopsida">Magnoliopsida</tp:taxon-name-part></tp:taxon-name></named-content>; order: <named-content xmlns:xlink="http://www.w3.org/1999/xlink" content-type="dwc:order" xlink:type="simple"><tp:taxon-name><tp:taxon-name-part taxon-name-part-type="order" reg="Laurales">Laurales</tp:taxon-name-part></tp:taxon-name></named-content>; family: <named-content xmlns:xlink="http://www.w3.org/1999/xlink" content-type="dwc:family" xlink:type="simple"><tp:taxon-name><tp:taxon-name-part taxon-name-part-type="family" reg="Lauraceae">Lauraceae</tp:taxon-name-part></tp:taxon-name></named-content>; genus: <named-content xmlns:xlink="http://www.w3.org/1999/xlink" content-type="dwc:genus" xlink:type="simple"><tp:taxon-name><tp:taxon-name-part taxon-name-part-type="genus" reg="Ocotea">Ocotea</tp:taxon-name-part></tp:taxon-name></named-content>; specificEpithet: <named-content xmlns:xlink="http://www.w3.org/1999/xlink" content-type="dwc:specificEpithet" xlink:type="simple">vervloetii</named-content>; scientificNameAuthorship: <named-content xmlns:xlink="http://www.w3.org/1999/xlink" content-type="dwc:scientificNameAuthorship" xlink:type="simple">P.L.R.Moraes &amp; L.S.Santos</named-content>; <bold>Location:</bold> continent: <named-content xmlns:xlink="http://www.w3.org/1999/xlink" content-type="dwc:continent" xlink:type="simple">South America</named-content>; country: <named-content xmlns:xlink="http://www.w3.org/1999/xlink" content-type="dwc:country" xlink:type="simple">Brazil</named-content>; stateProvince: <named-content xmlns:xlink="http://www.w3.org/1999/xlink" content-type="dwc:stateProvince" xlink:type="simple">Espírito Santo</named-content>; municipality: <named-content xmlns:xlink="http://www.w3.org/1999/xlink" content-type="dwc:municipality" xlink:type="simple">Santa Teresa</named-content>; locality: <named-content xmlns:xlink="http://www.w3.org/1999/xlink" content-type="dwc:locality" xlink:type="simple">Valsugana Velha</named-content>; verbatimElevation: <named-content xmlns:xlink="http://www.w3.org/1999/xlink" content-type="dwc:verbatimElevation" xlink:type="simple">750 m</named-content>; verbatimLatitude: <named-content xmlns:xlink="http://www.w3.org/1999/xlink" content-type="dwc:verbatimLatitude" xlink:type="simple">19°57'01"S</named-content>; verbatimLongitude: <named-content xmlns:xlink="http://www.w3.org/1999/xlink" content-type="dwc:verbatimLongitude" xlink:type="simple"> 40°34'54"W</named-content>; decimalLatitude: <named-content xmlns:xlink="http://www.w3.org/1999/xlink" content-type="dwc:decimalLatitude" xlink:type="simple">-19.950278 </named-content>; decimalLongitude: <named-content xmlns:xlink="http://www.w3.org/1999/xlink" content-type="dwc:decimalLongitude" xlink:type="simple">-40.581667</named-content>; <bold>Event:</bold> year: <named-content xmlns:xlink="http://www.w3.org/1999/xlink" content-type="dwc:year" xlink:type="simple">2001</named-content>; month: <named-content xmlns:xlink="http://www.w3.org/1999/xlink" content-type="dwc:month" xlink:type="simple">6</named-content>; day: <named-content xmlns:xlink="http://www.w3.org/1999/xlink" content-type="dwc:day" xlink:type="simple">6</named-content></p></list-item><list-item><p><bold>Type status:</bold> <named-content xmlns:xlink="http://www.w3.org/1999/xlink" content-type="dwc:typeStatus" xlink:type="simple">Paratype</named-content>. <bold>Occurrence:</bold> catalogNumber: <named-content xmlns:xlink="http://www.w3.org/1999/xlink" content-type="dwc:catalogNumber" xlink:type="simple">HRCB084858</named-content>; recordNumber: <named-content xmlns:xlink="http://www.w3.org/1999/xlink" content-type="dwc:recordNumber" xlink:type="simple">3822</named-content>; recordedBy: <named-content xmlns:xlink="http://www.w3.org/1999/xlink" content-type="dwc:recordedBy" xlink:type="simple">L.J.C. Kollmann</named-content>; sex: <named-content xmlns:xlink="http://www.w3.org/1999/xlink" content-type="dwc:sex" xlink:type="simple">male</named-content>; reproductiveCondition: <named-content xmlns:xlink="http://www.w3.org/1999/xlink" content-type="dwc:reproductiveCondition" xlink:type="simple">bud, fl.</named-content>; occurrenceID: <named-content xmlns:xlink="http://www.w3.org/1999/xlink" content-type="dwc:occurrenceID" xlink:type="simple">868655EE-D40F-5CE1-AFAD-C318DD63060A</named-content>; <bold>Taxon:</bold> kingdom: <named-content xmlns:xlink="http://www.w3.org/1999/xlink" content-type="dwc:kingdom" xlink:type="simple"><tp:taxon-name><tp:taxon-name-part taxon-name-part-type="kingdom" reg="Plantae">Plantae</tp:taxon-name-part></tp:taxon-name></named-content>; phylum: <named-content xmlns:xlink="http://www.w3.org/1999/xlink" content-type="dwc:phylum" xlink:type="simple"><tp:taxon-name><tp:taxon-name-part taxon-name-part-type="phylum" reg="Tracheophyta">Tracheophyta</tp:taxon-name-part></tp:taxon-name></named-content>; class: <named-content xmlns:xlink="http://www.w3.org/1999/xlink" content-type="dwc:class" xlink:type="simple"><tp:taxon-name><tp:taxon-name-part taxon-name-part-type="class" reg="Magnoliopsida">Magnoliopsida</tp:taxon-name-part></tp:taxon-name></named-content>; order: <named-content xmlns:xlink="http://www.w3.org/1999/xlink" content-type="dwc:order" xlink:type="simple"><tp:taxon-name><tp:taxon-name-part taxon-name-part-type="order" reg="Laurales">Laurales</tp:taxon-name-part></tp:taxon-name></named-content>; family: <named-content xmlns:xlink="http://www.w3.org/1999/xlink" content-type="dwc:family" xlink:type="simple"><tp:taxon-name><tp:taxon-name-part taxon-name-part-type="family" reg="Lauraceae">Lauraceae</tp:taxon-name-part></tp:taxon-name></named-content>; genus: <named-content xmlns:xlink="http://www.w3.org/1999/xlink" content-type="dwc:genus" xlink:type="simple"><tp:taxon-name><tp:taxon-name-part taxon-name-part-type="genus" reg="Ocotea">Ocotea</tp:taxon-name-part></tp:taxon-name></named-content>; specificEpithet: <named-content xmlns:xlink="http://www.w3.org/1999/xlink" content-type="dwc:specificEpithet" xlink:type="simple">vervloetii</named-content>; scientificNameAuthorship: <named-content xmlns:xlink="http://www.w3.org/1999/xlink" content-type="dwc:scientificNameAuthorship" xlink:type="simple">P.L.R.Moraes &amp; L.S.Santos</named-content>; <bold>Location:</bold> continent: <named-content xmlns:xlink="http://www.w3.org/1999/xlink" content-type="dwc:continent" xlink:type="simple">South America</named-content>; country: <named-content xmlns:xlink="http://www.w3.org/1999/xlink" content-type="dwc:country" xlink:type="simple">Brazil</named-content>; stateProvince: <named-content xmlns:xlink="http://www.w3.org/1999/xlink" content-type="dwc:stateProvince" xlink:type="simple">Espírito Santo</named-content>; municipality: <named-content xmlns:xlink="http://www.w3.org/1999/xlink" content-type="dwc:municipality" xlink:type="simple">Santa Teresa</named-content>; locality: <named-content xmlns:xlink="http://www.w3.org/1999/xlink" content-type="dwc:locality" xlink:type="simple">Valsugana Velha</named-content>; verbatimElevation: <named-content xmlns:xlink="http://www.w3.org/1999/xlink" content-type="dwc:verbatimElevation" xlink:type="simple">750 m</named-content>; verbatimLatitude: <named-content xmlns:xlink="http://www.w3.org/1999/xlink" content-type="dwc:verbatimLatitude" xlink:type="simple">19°57'01"S</named-content>; verbatimLongitude: <named-content xmlns:xlink="http://www.w3.org/1999/xlink" content-type="dwc:verbatimLongitude" xlink:type="simple"> 40°34'54"W</named-content>; decimalLatitude: <named-content xmlns:xlink="http://www.w3.org/1999/xlink" content-type="dwc:decimalLatitude" xlink:type="simple">-19.950278 </named-content>; decimalLongitude: <named-content xmlns:xlink="http://www.w3.org/1999/xlink" content-type="dwc:decimalLongitude" xlink:type="simple">-40.581667</named-content>; <bold>Event:</bold> year: <named-content xmlns:xlink="http://www.w3.org/1999/xlink" content-type="dwc:year" xlink:type="simple">2001</named-content>; month: <named-content xmlns:xlink="http://www.w3.org/1999/xlink" content-type="dwc:month" xlink:type="simple">6</named-content>; day: <named-content xmlns:xlink="http://www.w3.org/1999/xlink" content-type="dwc:day" xlink:type="simple">6</named-content></p></list-item><list-item><p><bold>Type status:</bold> <named-content xmlns:xlink="http://www.w3.org/1999/xlink" content-type="dwc:typeStatus" xlink:type="simple">Paratype</named-content>. <bold>Occurrence:</bold> catalogNumber: <named-content xmlns:xlink="http://www.w3.org/1999/xlink" content-type="dwc:catalogNumber" xlink:type="simple">MBML014500</named-content>; recordNumber: <named-content xmlns:xlink="http://www.w3.org/1999/xlink" content-type="dwc:recordNumber" xlink:type="simple">3822</named-content>; recordedBy: <named-content xmlns:xlink="http://www.w3.org/1999/xlink" content-type="dwc:recordedBy" xlink:type="simple">L.J.C. Kollmann</named-content>; sex: <named-content xmlns:xlink="http://www.w3.org/1999/xlink" content-type="dwc:sex" xlink:type="simple">male</named-content>; reproductiveCondition: <named-content xmlns:xlink="http://www.w3.org/1999/xlink" content-type="dwc:reproductiveCondition" xlink:type="simple">bud, fl.</named-content>; occurrenceID: <named-content xmlns:xlink="http://www.w3.org/1999/xlink" content-type="dwc:occurrenceID" xlink:type="simple">4FBE01B7-0BC3-514A-96C0-7D775BD5ADF7</named-content>; <bold>Taxon:</bold> kingdom: <named-content xmlns:xlink="http://www.w3.org/1999/xlink" content-type="dwc:kingdom" xlink:type="simple"><tp:taxon-name><tp:taxon-name-part taxon-name-part-type="kingdom" reg="Plantae">Plantae</tp:taxon-name-part></tp:taxon-name></named-content>; phylum: <named-content xmlns:xlink="http://www.w3.org/1999/xlink" content-type="dwc:phylum" xlink:type="simple"><tp:taxon-name><tp:taxon-name-part taxon-name-part-type="phylum" reg="Tracheophyta">Tracheophyta</tp:taxon-name-part></tp:taxon-name></named-content>; class: <named-content xmlns:xlink="http://www.w3.org/1999/xlink" content-type="dwc:class" xlink:type="simple"><tp:taxon-name><tp:taxon-name-part taxon-name-part-type="class" reg="Magnoliopsida">Magnoliopsida</tp:taxon-name-part></tp:taxon-name></named-content>; order: <named-content xmlns:xlink="http://www.w3.org/1999/xlink" content-type="dwc:order" xlink:type="simple"><tp:taxon-name><tp:taxon-name-part taxon-name-part-type="order" reg="Laurales">Laurales</tp:taxon-name-part></tp:taxon-name></named-content>; family: <named-content xmlns:xlink="http://www.w3.org/1999/xlink" content-type="dwc:family" xlink:type="simple"><tp:taxon-name><tp:taxon-name-part taxon-name-part-type="family" reg="Lauraceae">Lauraceae</tp:taxon-name-part></tp:taxon-name></named-content>; genus: <named-content xmlns:xlink="http://www.w3.org/1999/xlink" content-type="dwc:genus" xlink:type="simple"><tp:taxon-name><tp:taxon-name-part taxon-name-part-type="genus" reg="Ocotea">Ocotea</tp:taxon-name-part></tp:taxon-name></named-content>; specificEpithet: <named-content xmlns:xlink="http://www.w3.org/1999/xlink" content-type="dwc:specificEpithet" xlink:type="simple">vervloetii</named-content>; scientificNameAuthorship: <named-content xmlns:xlink="http://www.w3.org/1999/xlink" content-type="dwc:scientificNameAuthorship" xlink:type="simple">P.L.R.Moraes &amp; L.S.Santos</named-content>; <bold>Location:</bold> continent: <named-content xmlns:xlink="http://www.w3.org/1999/xlink" content-type="dwc:continent" xlink:type="simple">South America</named-content>; country: <named-content xmlns:xlink="http://www.w3.org/1999/xlink" content-type="dwc:country" xlink:type="simple">Brazil</named-content>; stateProvince: <named-content xmlns:xlink="http://www.w3.org/1999/xlink" content-type="dwc:stateProvince" xlink:type="simple">Espírito Santo</named-content>; municipality: <named-content xmlns:xlink="http://www.w3.org/1999/xlink" content-type="dwc:municipality" xlink:type="simple">Santa Teresa</named-content>; locality: <named-content xmlns:xlink="http://www.w3.org/1999/xlink" content-type="dwc:locality" xlink:type="simple">Valsugana Velha</named-content>; verbatimElevation: <named-content xmlns:xlink="http://www.w3.org/1999/xlink" content-type="dwc:verbatimElevation" xlink:type="simple">750 m</named-content>; verbatimLatitude: <named-content xmlns:xlink="http://www.w3.org/1999/xlink" content-type="dwc:verbatimLatitude" xlink:type="simple">19°57'01"S</named-content>; verbatimLongitude: <named-content xmlns:xlink="http://www.w3.org/1999/xlink" content-type="dwc:verbatimLongitude" xlink:type="simple"> 40°34'54"W</named-content>; decimalLatitude: <named-content xmlns:xlink="http://www.w3.org/1999/xlink" content-type="dwc:decimalLatitude" xlink:type="simple">-19.950278 </named-content>; decimalLongitude: <named-content xmlns:xlink="http://www.w3.org/1999/xlink" content-type="dwc:decimalLongitude" xlink:type="simple">-40.581667</named-content>; <bold>Event:</bold> year: <named-content xmlns:xlink="http://www.w3.org/1999/xlink" content-type="dwc:year" xlink:type="simple">2001</named-content>; month: <named-content xmlns:xlink="http://www.w3.org/1999/xlink" content-type="dwc:month" xlink:type="simple">6</named-content>; day: <named-content xmlns:xlink="http://www.w3.org/1999/xlink" content-type="dwc:day" xlink:type="simple">6</named-content></p></list-item><list-item><p><bold>Type status:</bold> <named-content xmlns:xlink="http://www.w3.org/1999/xlink" content-type="dwc:typeStatus" xlink:type="simple">Paratype</named-content>. <bold>Occurrence:</bold> catalogNumber: <named-content xmlns:xlink="http://www.w3.org/1999/xlink" content-type="dwc:catalogNumber" xlink:type="simple">RB01465573</named-content>; recordNumber: <named-content xmlns:xlink="http://www.w3.org/1999/xlink" content-type="dwc:recordNumber" xlink:type="simple">3822</named-content>; recordedBy: <named-content xmlns:xlink="http://www.w3.org/1999/xlink" content-type="dwc:recordedBy" xlink:type="simple">L.J.C. Kollmann</named-content>; sex: <named-content xmlns:xlink="http://www.w3.org/1999/xlink" content-type="dwc:sex" xlink:type="simple">male</named-content>; reproductiveCondition: <named-content xmlns:xlink="http://www.w3.org/1999/xlink" content-type="dwc:reproductiveCondition" xlink:type="simple">bud, fl.</named-content>; occurrenceID: <named-content xmlns:xlink="http://www.w3.org/1999/xlink" content-type="dwc:occurrenceID" xlink:type="simple">E55B90F9-1C0A-5B15-A7B2-FC68657F543D</named-content>; <bold>Taxon:</bold> kingdom: <named-content xmlns:xlink="http://www.w3.org/1999/xlink" content-type="dwc:kingdom" xlink:type="simple"><tp:taxon-name><tp:taxon-name-part taxon-name-part-type="kingdom" reg="Plantae">Plantae</tp:taxon-name-part></tp:taxon-name></named-content>; phylum: <named-content xmlns:xlink="http://www.w3.org/1999/xlink" content-type="dwc:phylum" xlink:type="simple"><tp:taxon-name><tp:taxon-name-part taxon-name-part-type="phylum" reg="Tracheophyta">Tracheophyta</tp:taxon-name-part></tp:taxon-name></named-content>; class: <named-content xmlns:xlink="http://www.w3.org/1999/xlink" content-type="dwc:class" xlink:type="simple"><tp:taxon-name><tp:taxon-name-part taxon-name-part-type="class" reg="Magnoliopsida">Magnoliopsida</tp:taxon-name-part></tp:taxon-name></named-content>; order: <named-content xmlns:xlink="http://www.w3.org/1999/xlink" content-type="dwc:order" xlink:type="simple"><tp:taxon-name><tp:taxon-name-part taxon-name-part-type="order" reg="Laurales">Laurales</tp:taxon-name-part></tp:taxon-name></named-content>; family: <named-content xmlns:xlink="http://www.w3.org/1999/xlink" content-type="dwc:family" xlink:type="simple"><tp:taxon-name><tp:taxon-name-part taxon-name-part-type="family" reg="Lauraceae">Lauraceae</tp:taxon-name-part></tp:taxon-name></named-content>; genus: <named-content xmlns:xlink="http://www.w3.org/1999/xlink" content-type="dwc:genus" xlink:type="simple"><tp:taxon-name><tp:taxon-name-part taxon-name-part-type="genus" reg="Ocotea">Ocotea</tp:taxon-name-part></tp:taxon-name></named-content>; specificEpithet: <named-content xmlns:xlink="http://www.w3.org/1999/xlink" content-type="dwc:specificEpithet" xlink:type="simple">vervloetii</named-content>; scientificNameAuthorship: <named-content xmlns:xlink="http://www.w3.org/1999/xlink" content-type="dwc:scientificNameAuthorship" xlink:type="simple">P.L.R.Moraes &amp; L.S.Santos</named-content>; <bold>Location:</bold> continent: <named-content xmlns:xlink="http://www.w3.org/1999/xlink" content-type="dwc:continent" xlink:type="simple">South America</named-content>; country: <named-content xmlns:xlink="http://www.w3.org/1999/xlink" content-type="dwc:country" xlink:type="simple">Brazil</named-content>; stateProvince: <named-content xmlns:xlink="http://www.w3.org/1999/xlink" content-type="dwc:stateProvince" xlink:type="simple">Espírito Santo</named-content>; municipality: <named-content xmlns:xlink="http://www.w3.org/1999/xlink" content-type="dwc:municipality" xlink:type="simple">Santa Teresa</named-content>; locality: <named-content xmlns:xlink="http://www.w3.org/1999/xlink" content-type="dwc:locality" xlink:type="simple">Valsugana Velha</named-content>; verbatimElevation: <named-content xmlns:xlink="http://www.w3.org/1999/xlink" content-type="dwc:verbatimElevation" xlink:type="simple">750 m</named-content>; verbatimLatitude: <named-content xmlns:xlink="http://www.w3.org/1999/xlink" content-type="dwc:verbatimLatitude" xlink:type="simple">19°57'01"S</named-content>; verbatimLongitude: <named-content xmlns:xlink="http://www.w3.org/1999/xlink" content-type="dwc:verbatimLongitude" xlink:type="simple"> 40°34'54"W</named-content>; decimalLatitude: <named-content xmlns:xlink="http://www.w3.org/1999/xlink" content-type="dwc:decimalLatitude" xlink:type="simple">-19.950278 </named-content>; decimalLongitude: <named-content xmlns:xlink="http://www.w3.org/1999/xlink" content-type="dwc:decimalLongitude" xlink:type="simple">-40.581667</named-content>; <bold>Event:</bold> year: <named-content xmlns:xlink="http://www.w3.org/1999/xlink" content-type="dwc:year" xlink:type="simple">2001</named-content>; month: <named-content xmlns:xlink="http://www.w3.org/1999/xlink" content-type="dwc:month" xlink:type="simple">6</named-content>; day: <named-content xmlns:xlink="http://www.w3.org/1999/xlink" content-type="dwc:day" xlink:type="simple">6</named-content></p></list-item></list></tp:treatment-sec><tp:treatment-sec sec-type="Description"><title>Description</title><p><bold>Trees</bold>, 9–13 m tall. <bold>Branchlets</bold> cylindrical, fissured, non-lenticellate, glabrous to sparsely strigulose (hairs short, appressed and straight); young branches slightly angular, sparsely to densely strigulose (hairs short, appressed, straight to wavy, rarely erect to ascending or long). <bold>Terminal buds</bold> densely strigulose to sericeous, trichomes yellowish (hairs short, appressed, straight). <bold>Petiole</bold> 0.3–0.7 cm long, 2.8–4.5 mm thick, slightly canaliculate above, glabrescent to sparsely strigulose (hairs short, appressed to ascending, straight to wavy). <bold>Leaves</bold> alternate, discolorous, coriaceous, 2.3–7.1 cm × 0.8–2.4 cm, oblong-obovate to oblanceolate, base acute to cuneate, symmetric, apex acute to short acuminate, rarely rounded, margin strongly revolute; adaxial surface dark brown [in sicco], shiny, strongly bullate, glabrous to glabrescent (hairs short, appressed, straight to wavy) along the mid-rib; mid-rib and secondary veins impressed; abaxial surface light brown, sparsely to densely strigulose (hairs short, appressed, straight to wavy), papillose; mid-rib and secondary veins prominent, 6–8 secondary veins on each side, diverging at an angle of 41°–80° from the mid-rib; reticulation dense, conspicuous; venation pinnate, eucamptodromous-brochidodromous; domatia absent. <bold>Inflorescences</bold> subterminal to axillary, paniculate-cymose, 0.6–8.5 cm long, shorter to longer than leaves, usually few- to moderate-flowered, with up to 35 flowers, densely strigulose to tomentose (hairs short to long, appressed to ascending, rarely erect, wavy to curly), yellowish. <bold>Male flowers</bold> densely strigulose to tomentose (hairs short to long, appressed to ascending, rarely erect, wavy to curly), yellowish, ca. 7–8 mm diam., pedicel 0.8–1.8 mm long; tepals 6, subequal (inner slightly larger), ovate to triangular, apex obtuse to rarely rounded; outer tepals, 2.5–4 mm × 2.4–4.1 mm, densely tomentose to sericeous (hairs short, appressed to erect, straight to curly) on both surfaces; inner tepals 2.4–5 mm × 2.5–4.1 mm, densely tomentose to sericeous (hairs short, appressed to erect, straight to curly) on both surfaces, spreading at anthesis; fertile stamens 9, 4-locular; the outer six (whorls I and II) 1.8–2.8 mm long, introrse, anthers ovoid to trapeziform, rarely elliptic, 1.2–1.3(1.5) mm long, strigose to pubescent, filaments (0.7)1–1.6 mm long, sparsely to densely strigose to pubescent (hairs short, ascendant, straight to wavy); the inner three stamens (whorl III) 2–2.9 mm long, anthers rectangular to trapeziform, 1.2–1.5 mm long, glabrescent to strigose, upper sporangia introrse to introrse-latrorse, lower pair extrorse-latrorse, filaments 0.9–1.4 mm long, sparsely to densely strigose (hairs short, appressed to ascendant, straight to wavy); glands irregularly polyhedric, 0.7–1.1 mm diam., sessile, adnate at base of filament; staminodes (whorl IV) 3 or absent, filiform to stipitiform, or stipitiform with the tip slightly cordiform to triangular, 0.6–1 mm long, densely tomentose to lanate (hairs short to long, ascending, straight to wavy); pistillode stipitiform to ellipsoid, slender, not swollen at the base, (2.3)2.5–3.1 mm long, densely tomentose (hairs short to long, ascending to erect, straight to wavy), sterile ovary ovoid, 1–1.5 mm × 0.8–1 mm, style 1.4–1.7 mm, stigma conspicuous; receptacle flat, small, shallow, bowl-shaped, 0.2–0.5 mm × 1.7–2.6 mm, densely pubescent inside. <bold>Female flowers</bold> unknown. <bold>Fruits</bold> unknown (Figs <xref ref-type="fig" rid="F14138405">1</xref>, <xref ref-type="fig" rid="F14138409">2</xref>, <xref ref-type="fig" rid="F14138411">3</xref>).</p></tp:treatment-sec><tp:treatment-sec sec-type="Diagnosis"><title>Diagnosis</title><p>Amongst the Brazilian <tp:taxon-name><tp:taxon-name-part taxon-name-part-type="family" reg="Lauraceae">Lauraceae</tp:taxon-name-part></tp:taxon-name> from the Atlantic Rainforest domain, <italic><tp:taxon-name><tp:taxon-name-part taxon-name-part-type="genus" reg="Ocotea">Ocotea</tp:taxon-name-part> <tp:taxon-name-part taxon-name-part-type="species" reg="vervloetii">vervloetii</tp:taxon-name-part></tp:taxon-name></italic> is very distinctive by its relatively short petioles, 0.3–0.7 cm long, short leaves, 2.3–7.1 cm × 0.8–2.4 cm, oblong-obovate to oblanceolate, discolorous, coriaceous, margin strongly revolute, adaxially glabrous to glabrescent, shiny, strongly bullate, abaxially sparsely to densely strigulose, papillose; inflorescences densely strigulose to tomentose; male flowers ca. 7–8 mm diam., spreading at anthesis, receptacle flat, small, shallow, bowl-shaped, 0.2–0.5 mm × 1.7–2.6 mm, densely pubescent inside, tepals subequal, staminodes filiform to stipitiform or lacking, pistillode 2.3–3.1 mm long, slender, subelliptic, densely tomentose.</p></tp:treatment-sec><tp:treatment-sec sec-type="Etymology"><title>Etymology</title><p>This species is named in homage to Roxísio Vervloet Romagna, a biologist born in Santa Teresa and a prolific collector of many plants in that region.</p></tp:treatment-sec><tp:treatment-sec sec-type="Distribution"><title>Distribution</title><p><italic><tp:taxon-name><tp:taxon-name-part taxon-name-part-type="genus" reg="Ocotea">Ocotea</tp:taxon-name-part> <tp:taxon-name-part taxon-name-part-type="species" reg="vervloetii">vervloetii</tp:taxon-name-part></tp:taxon-name></italic> was collected from only two sites in the Municipality of Santa Teresa: one near Linha da Divisa, in Nova Lombardia, within the Augusto Ruschi Biological Reserve (19°54'27"S, 40°33'11"W, ca. 800 m); and another on a private property in the Valsugana Velha region (19°57'01"S, 40°34'54"W, ca. 750 m) (Fig. <xref ref-type="fig" rid="F14138433">4</xref>). Both sites, as well as the entire Espírito Santo State, are within the Atlantic Rainforest domain, in the Montane Dense Ombrophilous Forest phytophysiognomy (<xref ref-type="bibr" rid="B14138318">IBGE 2012</xref>). The area of occurrence belongs to the Paraíba do Sul Complex, dating to the Proterozoic. Its lithology is composed of metamorphic rocks of the Araçuaí-Rio Doce Orogeny, within the Mantiqueira Province, a mountainous region formed by geotectonic processes (<xref ref-type="bibr" rid="B14138286">Heilbron et al. 2004</xref>, <xref ref-type="bibr" rid="B14138209">BDiA 2025</xref>). The Nova Lombardia Region lies within the geomorphological unit of the “Planalto da Pedra Azul Capixaba”, mainly composed of hills and low mountains, with elevations ranging from 700 to 1,000 m. The Valsugana Velha Region is also characterised by hilly and mountainous relief. The “Morros e Montanhas do Centro-Sul Capixaba” unit is situated between the “Planalto da Pedra Azul Capixaba” and the “Colinas e Maciços Costeiros Capixabas” units, with elevations ranging from 20 to 1,300 m (<xref ref-type="bibr" rid="B14138209">BDiA 2025</xref>). The soil in both areas is classified as “CXbd - Cambissolo Háplico Tb Distrófico” (Haplic Cambisol (Eutric/Distric) Tb), according to the Brazilian Soil Classification System (SiBCS). It has a clayey texture, may be stony or non-stony and occurs in mountainous and escarped terrains (<xref ref-type="bibr" rid="B14138339">IBGE 2015</xref>, <xref ref-type="bibr" rid="B14138265">Cunha et al. 2016</xref>, <xref ref-type="bibr" rid="B14138209">BDiA 2025</xref>, <xref ref-type="bibr" rid="B14148376">Santos et al. 2025</xref>).</p></tp:treatment-sec><tp:treatment-sec sec-type="Conservation"><title>Conservation</title><p>To date, <italic><tp:taxon-name><tp:taxon-name-part taxon-name-part-type="genus" reg="Ocotea">Ocotea</tp:taxon-name-part> <tp:taxon-name-part taxon-name-part-type="species" reg="vervloetii">vervloetii</tp:taxon-name-part></tp:taxon-name></italic> is known from only two individuals recorded at two sites 5.6 km apart in a straight line, one of them located within the Augusto Ruschi Biological Reserve. This restricted area and small number of samples resulted in an Area of Occupancy (AOO) of 8 km², leading to an assessment as Critically Endangered [CR], according to the IUCN Red List Categories and Criteria (<xref ref-type="bibr" rid="B14147310">IUCN 2024</xref>). However, we consider that the species’ distribution must be much wider throughout the mountainous microregion of Santa Teresa and that the small sampling of the species might be a reflection of the still existing undersampling of tree species in the region. Despite the ca. 1,083 distinct records of <tp:taxon-name><tp:taxon-name-part taxon-name-part-type="family" reg="Lauraceae">Lauraceae</tp:taxon-name-part></tp:taxon-name> in the Municipality of Santa Teresa (<italic>species</italic>Link Network – <ext-link xmlns:xlink="http://www.w3.org/1999/xlink" ext-link-type="uri" xlink:href="https://specieslink.net/" xlink:type="simple">https://specieslink.net/</ext-link>: speciesLink network, Abr 04, 2026 14:18, specieslink.net/search / (norm_stateprovince:((espírito santo))) AND (county:((Santa Teresa))) AND ((family:<tp:taxon-name><tp:taxon-name-part taxon-name-part-type="family" reg="Lauraceae">Lauraceae</tp:taxon-name-part></tp:taxon-name>))), some areas still remain poorly sampled, most likely due to the difficulty of accessing densely forested and mountainous regions. The main threats to the species are related to habitat destruction. In 2014, only 32.1% of Santa Teresa’s native forest cover remained preserved. Pasture accounted for 14.8% of the Municipality’s land use, along with anthropogenised areas dedicated to agricultural activities, such as coffee and <italic><tp:taxon-name><tp:taxon-name-part taxon-name-part-type="genus" reg="Eucalyptus">Eucalyptus</tp:taxon-name-part></tp:taxon-name></italic> plantations (<xref ref-type="bibr" rid="B14138277">Espírito Santo 2018</xref>). Nevertheless, currently there is no recognised threat to either the sites or trees of the new species, nor evidence of decline in AOO or the habitat. In short, considering that the microregion Santa Teresa remains under-collected concerning the trees, our understanding of their distribution is still insufficient. Therefore, <italic><tp:taxon-name><tp:taxon-name-part taxon-name-part-type="genus" reg="Ocotea">Ocotea</tp:taxon-name-part> <tp:taxon-name-part taxon-name-part-type="species" reg="vervloetii">vervloetii</tp:taxon-name-part></tp:taxon-name></italic>’s risk of extinction is provisionally assessed as Data Deficient [DD] (<xref ref-type="bibr" rid="B14147310">IUCN 2024</xref>), since we do not have appropriate data on its abundance or distribution.</p></tp:treatment-sec><tp:treatment-sec sec-type="Phenology"><title>Phenology</title><p>The flowering specimens were collected in May and June.</p></tp:treatment-sec><tp:treatment-sec sec-type="Taxonomic notes"><title>Taxonomic notes</title><p>As mentioned above, <italic><tp:taxon-name><tp:taxon-name-part taxon-name-part-type="genus" reg="Ocotea">Ocotea</tp:taxon-name-part> <tp:taxon-name-part taxon-name-part-type="species" reg="vervloetii">vervloetii</tp:taxon-name-part></tp:taxon-name></italic> most likely is related to the <italic><tp:taxon-name><tp:taxon-name-part taxon-name-part-type="genus" reg="Ocotea">O.</tp:taxon-name-part> <tp:taxon-name-part taxon-name-part-type="species" reg="floribunda">floribunda</tp:taxon-name-part></tp:taxon-name></italic> group <italic>sensu</italic> <xref ref-type="bibr" rid="B14147583">Rohwer (1986)</xref>, based on his key to the species groups in <italic><tp:taxon-name><tp:taxon-name-part taxon-name-part-type="genus" reg="Ocotea">Ocotea</tp:taxon-name-part></tp:taxon-name></italic> and for its combination of features like the large male flowers ca. 7–8 mm diam., receptacle small, shallow, bowl-shaped and pistillode densely tomentose, which also point to a placement in that group as circumscribed by <xref ref-type="bibr" rid="B14147583">Rohwer (1986)</xref>. Species of this group can be low shrubs or trees up to 20 m tall, showing a remarkable variability in vegetative characters: leaf lengths vary from ca. 5 to 20 cm, their shape from almost circular to narrowly lanceolate and their pubescence from moderately dense to completely absent; if hairs are present, they are always short and appressed and, abaxially, the leaves are often ± waxy; the inflorescences can also vary greatly in length, degree of branching and pubescence, but the flower structure is relatively uniform; the diameter of the flowers is between 5 and 9 mm, the anthers are almost rectangular, usually hardly wider at the base than at the apex and generally longer than wide; the length of the filaments varies from about 1/3 the length of the anthers to slightly longer than the anthers; for the relatively large flowers, the receptacle is very small, often barely sunken; the ovary is usually ± hairy; in male flowers, the sterile ovary (pistillode) always bears a well-developed stigma (<xref ref-type="bibr" rid="B14147583">Rohwer 1986</xref>, <xref ref-type="bibr" rid="B14161504">Quinet 2008</xref>). Regarding distinguishing between a sterile pistillode and a fertile pistil, in dioecious <italic><tp:taxon-name><tp:taxon-name-part taxon-name-part-type="genus" reg="Ocotea">Ocotea</tp:taxon-name-part></tp:taxon-name></italic> (subg. <italic><tp:taxon-name><tp:taxon-name-part taxon-name-part-type="genus" reg="Oreodaphne">Oreodaphne</tp:taxon-name-part></tp:taxon-name></italic> Nees sensu <xref ref-type="bibr" rid="B14147358">Mez (1889)</xref>; <xref ref-type="bibr" rid="B14138256">Coe-Teixeira (1980)</xref>), both sexes are present in the flower; that is, in male plants, the flowers have rudimentary ovaries that, although somewhat obsolete and sterile, may have their shape more or less normal. Additionally, in female plants, there are stamens that do not bear pollen or bear sterile pollen (<xref ref-type="bibr" rid="B14223056">Bernardi 1962</xref>). As pointed out by <xref ref-type="bibr" rid="B14223064">van der Werff (2017)</xref>, the development of the pistillode in staminate flowers of <italic><tp:taxon-name><tp:taxon-name-part taxon-name-part-type="genus" reg="Ocotea">Ocotea</tp:taxon-name-part></tp:taxon-name></italic> species can display significant morphological differences, varying from almost fully developed, with a clearly swollen base and a well-developed stigma, to absent (<xref ref-type="bibr" rid="B14147779">Rohwer 1993</xref>; <xref ref-type="bibr" rid="B14223064">van der Werff 2017</xref>). In <italic><tp:taxon-name><tp:taxon-name-part taxon-name-part-type="genus" reg="Ocotea">Ocotea</tp:taxon-name-part> <tp:taxon-name-part taxon-name-part-type="species" reg="vervloetii">vervloetii</tp:taxon-name-part></tp:taxon-name></italic>, its dissected pistillodes clearly lack a developed locule and ovule, indicating a functionally male flower that cannot produce fruit. The stipitiform pistillode of <italic><tp:taxon-name><tp:taxon-name-part taxon-name-part-type="genus" reg="Ocotea">Ocotea</tp:taxon-name-part> <tp:taxon-name-part taxon-name-part-type="species" reg="vervloetii">vervloetii</tp:taxon-name-part></tp:taxon-name></italic> resembles those drawn by Rohwer from dissected male flowers of, for instance: the holotype of <italic><tp:taxon-name><tp:taxon-name-part taxon-name-part-type="genus" reg="Laurus">Laurus</tp:taxon-name-part> <tp:taxon-name-part taxon-name-part-type="species" reg="floribunda">floribunda</tp:taxon-name-part></tp:taxon-name></italic> Sw., <italic>Swartz s.n.</italic> (<ext-link xmlns:xlink="http://www.w3.org/1999/xlink" ext-link-type="uri" xlink:href="https://www.fundus.uni-hamburg.de/en/collection_records/123716#pfad" xlink:type="simple">https://www.fundus.uni-hamburg.de/en/collection_records/123716#pfad</ext-link>), isotype of <italic><tp:taxon-name><tp:taxon-name-part taxon-name-part-type="genus" reg="Ocotea">O.</tp:taxon-name-part> <tp:taxon-name-part taxon-name-part-type="species" reg="arenaensis">arenaensis</tp:taxon-name-part></tp:taxon-name></italic> Brooks, <italic>Jean Pierre 12154</italic> (<ext-link xmlns:xlink="http://www.w3.org/1999/xlink" ext-link-type="uri" xlink:href="https://www.fundus.uni-hamburg.de/en/collection_records/123965#pfad" xlink:type="simple">https://www.fundus.uni-hamburg.de/en/collection_records/123965#pfad</ext-link>), holotype of <italic><tp:taxon-name><tp:taxon-name-part taxon-name-part-type="genus" reg="Ocotea">O.</tp:taxon-name-part> <tp:taxon-name-part taxon-name-part-type="species" reg="bradei">bradei</tp:taxon-name-part></tp:taxon-name></italic> Coe-Teix., <italic>Brade 7250</italic> (<ext-link xmlns:xlink="http://www.w3.org/1999/xlink" ext-link-type="uri" xlink:href="https://www.fundus.uni-hamburg.de/en/collection_records/123996#pfad" xlink:type="simple">https://www.fundus.uni-hamburg.de/en/collection_records/123996#pfad</ext-link>), syntype of <italic><tp:taxon-name><tp:taxon-name-part taxon-name-part-type="genus" reg="Ocotea">O.</tp:taxon-name-part> <tp:taxon-name-part taxon-name-part-type="species" reg="gracilipes">gracilipes</tp:taxon-name-part></tp:taxon-name></italic> Mez, <italic>Hassler 9165a</italic> (<ext-link xmlns:xlink="http://www.w3.org/1999/xlink" ext-link-type="uri" xlink:href="https://www.fundus.uni-hamburg.de/en/collection_records/124077#pfad" xlink:type="simple">https://www.fundus.uni-hamburg.de/en/collection_records/124077#pfad</ext-link>), syntype of <italic><tp:taxon-name><tp:taxon-name-part taxon-name-part-type="genus" reg="Ocotea">O.</tp:taxon-name-part> <tp:taxon-name-part taxon-name-part-type="species" reg="martiana">martiana</tp:taxon-name-part></tp:taxon-name></italic> Mez, <italic>Glaziou 6666</italic> (<ext-link xmlns:xlink="http://www.w3.org/1999/xlink" ext-link-type="uri" xlink:href="https://www.fundus.uni-hamburg.de/en/collection_records/124125#pfad" xlink:type="simple">https://www.fundus.uni-hamburg.de/en/collection_records/124125#pfad</ext-link>), paratype of <italic><tp:taxon-name><tp:taxon-name-part taxon-name-part-type="genus" reg="Ocotea">O.</tp:taxon-name-part> <tp:taxon-name-part taxon-name-part-type="species" reg="pulchra">pulchra</tp:taxon-name-part></tp:taxon-name></italic> Vattimo-Gil, <italic>Reitz &amp; Klein 1815</italic> (<ext-link xmlns:xlink="http://www.w3.org/1999/xlink" ext-link-type="uri" xlink:href="https://www.fundus.uni-hamburg.de/en/collection_records/124200#pfad" xlink:type="simple">https://www.fundus.uni-hamburg.de/en/collection_records/124200#pfad</ext-link>) and holotype of <italic><tp:taxon-name><tp:taxon-name-part taxon-name-part-type="genus" reg="Persea">Persea</tp:taxon-name-part> <tp:taxon-name-part taxon-name-part-type="species" reg="lancifolia">lancifolia</tp:taxon-name-part></tp:taxon-name></italic> Schott, <italic>Schott s.n.</italic> (<ext-link xmlns:xlink="http://www.w3.org/1999/xlink" ext-link-type="uri" xlink:href="https://www.fundus.uni-hamburg.de/en/collection_records/124416#pfad" xlink:type="simple">https://www.fundus.uni-hamburg.de/en/collection_records/124416#pfad</ext-link>).</p><p>The <italic><tp:taxon-name><tp:taxon-name-part taxon-name-part-type="genus" reg="Ocotea">Ocotea</tp:taxon-name-part> <tp:taxon-name-part taxon-name-part-type="species" reg="floribunda">floribunda</tp:taxon-name-part></tp:taxon-name></italic> group <italic>sensu</italic> <xref ref-type="bibr" rid="B14147583">Rohwer (1986)</xref> includes the following species: <italic><tp:taxon-name><tp:taxon-name-part taxon-name-part-type="genus" reg="Ocotea">Ocotea</tp:taxon-name-part> <tp:taxon-name-part taxon-name-part-type="species" reg="bragae">bragae</tp:taxon-name-part></tp:taxon-name></italic> Coe-Teix., <italic><tp:taxon-name><tp:taxon-name-part taxon-name-part-type="genus" reg="Ocotea">O.</tp:taxon-name-part> <tp:taxon-name-part taxon-name-part-type="species" reg="caniflora">caniflora</tp:taxon-name-part></tp:taxon-name></italic> Mez (= <italic><tp:taxon-name><tp:taxon-name-part taxon-name-part-type="genus" reg="Ocotea">O.</tp:taxon-name-part> <tp:taxon-name-part taxon-name-part-type="species" reg="floribunda">floribunda</tp:taxon-name-part></tp:taxon-name></italic>), <italic><tp:taxon-name><tp:taxon-name-part taxon-name-part-type="genus" reg="Ocotea">O.</tp:taxon-name-part> <tp:taxon-name-part taxon-name-part-type="species" reg="floribunda">floribunda</tp:taxon-name-part></tp:taxon-name></italic> (Sw.) Mez, <italic><tp:taxon-name><tp:taxon-name-part taxon-name-part-type="genus" reg="Ocotea">O.</tp:taxon-name-part> <tp:taxon-name-part taxon-name-part-type="species" reg="glaziovii">glaziovii</tp:taxon-name-part></tp:taxon-name></italic> Mez, <italic><tp:taxon-name><tp:taxon-name-part taxon-name-part-type="genus" reg="Ocotea">O.</tp:taxon-name-part> <tp:taxon-name-part taxon-name-part-type="species" reg="hypoglauca">hypoglauca</tp:taxon-name-part></tp:taxon-name></italic> (Nees &amp; Mart.) Mez, <italic><tp:taxon-name><tp:taxon-name-part taxon-name-part-type="genus" reg="Ocotea">O.</tp:taxon-name-part> <tp:taxon-name-part taxon-name-part-type="species" reg="lancifolia">lancifolia</tp:taxon-name-part></tp:taxon-name></italic> (<tp:taxon-name><tp:taxon-name-part taxon-name-part-type="genus" reg="Schott">Schott</tp:taxon-name-part></tp:taxon-name>) Mez s.l. (including <italic><tp:taxon-name><tp:taxon-name-part taxon-name-part-type="genus" reg="Ocotea">O.</tp:taxon-name-part> <tp:taxon-name-part taxon-name-part-type="species" reg="kostermansiana">kostermansiana</tp:taxon-name-part></tp:taxon-name></italic> Vattimo-Gil, <italic><tp:taxon-name><tp:taxon-name-part taxon-name-part-type="genus" reg="Ocotea">O.</tp:taxon-name-part> <tp:taxon-name-part taxon-name-part-type="species" reg="pulchra">pulchra</tp:taxon-name-part></tp:taxon-name></italic> Vattimo-Gil and <italic><tp:taxon-name><tp:taxon-name-part taxon-name-part-type="genus" reg="Ocotea">O.</tp:taxon-name-part> <tp:taxon-name-part taxon-name-part-type="species" reg="variabilis">variabilis</tp:taxon-name-part></tp:taxon-name></italic> (Nees) Mez in the synonymy, which is not accepted here), <italic><tp:taxon-name><tp:taxon-name-part taxon-name-part-type="genus" reg="Ocotea">O.</tp:taxon-name-part> <tp:taxon-name-part taxon-name-part-type="species" reg="percoriacea">percoriacea</tp:taxon-name-part></tp:taxon-name></italic> Kosterm. and <italic><tp:taxon-name><tp:taxon-name-part taxon-name-part-type="genus" reg="Ocotea">O.</tp:taxon-name-part> <tp:taxon-name-part taxon-name-part-type="species" reg="silvestris">silvestris</tp:taxon-name-part></tp:taxon-name></italic> Vattimo-Gil. According to Rohwer’s key (<xref ref-type="bibr" rid="B14147583">Rohwer 1986</xref>) for the <italic><tp:taxon-name><tp:taxon-name-part taxon-name-part-type="genus" reg="Ocotea">Ocotea</tp:taxon-name-part> <tp:taxon-name-part taxon-name-part-type="species" reg="floribunda">floribunda</tp:taxon-name-part></tp:taxon-name></italic> group, <italic><tp:taxon-name><tp:taxon-name-part taxon-name-part-type="genus" reg="Ocotea">O.</tp:taxon-name-part> <tp:taxon-name-part taxon-name-part-type="species" reg="vervloetii">vervloetii</tp:taxon-name-part></tp:taxon-name></italic> keys to <italic><tp:taxon-name><tp:taxon-name-part taxon-name-part-type="genus" reg="Ocotea">O.</tp:taxon-name-part> <tp:taxon-name-part taxon-name-part-type="species" reg="hypoglauca">hypoglauca</tp:taxon-name-part></tp:taxon-name></italic> via couplets 1b (largest leaves usually less than 5 cm wide), 3b (flowers stalked…) and 4a (leaf margin strongly rolled downwards along its entire length…). However, the morphological similarities shared between <italic><tp:taxon-name><tp:taxon-name-part taxon-name-part-type="genus" reg="Ocotea">O.</tp:taxon-name-part> <tp:taxon-name-part taxon-name-part-type="species" reg="vervloetii">vervloetii</tp:taxon-name-part></tp:taxon-name></italic> and <italic><tp:taxon-name><tp:taxon-name-part taxon-name-part-type="genus" reg="Ocotea">O.</tp:taxon-name-part> <tp:taxon-name-part taxon-name-part-type="species" reg="hypoglauca">hypoglauca</tp:taxon-name-part></tp:taxon-name></italic> are mainly due to both having leaves with revolute margins, which differentiates <italic><tp:taxon-name><tp:taxon-name-part taxon-name-part-type="genus" reg="Ocotea">O.</tp:taxon-name-part> <tp:taxon-name-part taxon-name-part-type="species" reg="hypoglauca">hypoglauca</tp:taxon-name-part></tp:taxon-name></italic> from the other species in Rohwer’s key. Despite that, the many differences between them clearly indicate that they belong to different taxa: <italic><tp:taxon-name><tp:taxon-name-part taxon-name-part-type="genus" reg="Ocotea">O.</tp:taxon-name-part> <tp:taxon-name-part taxon-name-part-type="species" reg="hypoglauca">hypoglauca</tp:taxon-name-part></tp:taxon-name></italic> is a shrub 3–4.5 m tall of Campos Rupestres of Minas Gerais, whereas <italic><tp:taxon-name><tp:taxon-name-part taxon-name-part-type="genus" reg="Ocotea">O.</tp:taxon-name-part> <tp:taxon-name-part taxon-name-part-type="species" reg="vervloetii">vervloetii</tp:taxon-name-part></tp:taxon-name></italic> is a tree 9–13 m tall of the Montane Dense Ombrophilous Forest of Espírito Santo. The former species has terminal buds glabrous (vs. densely strigulose to sericeous), petiole very short, 0.1 cm long, glabrescent (vs. 0.3–0.7 cm long, glabrescent to sparsely strigulose), leaves lanceolate to elliptic-lanceolate, 5–14 cm × 1.5–4 cm (vs. oblong-obovate to oblanceolate, 2.3–7.1 cm × 0.8–2.4 cm), adaxial surface minutely pitted (vs. strongly bullate), abaxial surface glabrous, glaucous (vs. sparsely to densely strigulose, papillose), 8–12 secondary veins on each side, diverging at an angle of 50º–70º from the mid-rib (vs. 6–8 secondary veins, diverging at 41°–80°), inflorescences 7–17 cm long, glabrescent (vs. 0.6–8.5 cm long, densely strigulose to tomentose), male flowers sparsely golden-tomentose to glabrescent (vs. densely strigulose to tomentose) (<xref ref-type="bibr" rid="B14147358">Mez 1889</xref>, <xref ref-type="bibr" rid="B14161504">Quinet 2008</xref>). Further characters are presented in Table <xref ref-type="table" rid="T14208252">1</xref>.</p><p>Regarding the other species in the <italic><tp:taxon-name><tp:taxon-name-part taxon-name-part-type="genus" reg="Ocotea">Ocotea</tp:taxon-name-part> <tp:taxon-name-part taxon-name-part-type="species" reg="floribunda">floribunda</tp:taxon-name-part></tp:taxon-name></italic> group, the vegetative differences between them and <italic><tp:taxon-name><tp:taxon-name-part taxon-name-part-type="genus" reg="Ocotea">O.</tp:taxon-name-part> <tp:taxon-name-part taxon-name-part-type="species" reg="vervloetii">vervloetii</tp:taxon-name-part></tp:taxon-name></italic> are much more pronounced and will not be discussed here. Further information on descriptions and illustrations can be found elsewhere: for <italic><tp:taxon-name><tp:taxon-name-part taxon-name-part-type="genus" reg="Ocotea">Ocotea</tp:taxon-name-part> <tp:taxon-name-part taxon-name-part-type="species" reg="bragae">bragae</tp:taxon-name-part></tp:taxon-name></italic> in <xref ref-type="bibr" rid="B14138256">Coe-Teixeira (1980)</xref>, <xref ref-type="bibr" rid="B14138132">Baitello and Marcovino (2003)</xref>, <xref ref-type="bibr" rid="B14161504">Quinet (2008)</xref> and <xref ref-type="bibr" rid="B14138217">Brotto (2018)</xref>; for <italic><tp:taxon-name><tp:taxon-name-part taxon-name-part-type="genus" reg="Ocotea">O.</tp:taxon-name-part> <tp:taxon-name-part taxon-name-part-type="species" reg="floribunda">floribunda</tp:taxon-name-part></tp:taxon-name></italic> in <xref ref-type="bibr" rid="B14147358">Mez (1889)</xref>, <xref ref-type="bibr" rid="B14138247">Burger and van der Werff (1990)</xref>, <xref ref-type="bibr" rid="B14161483">Rohwer and Schmidt (2014)</xref>, <xref ref-type="bibr" rid="B14147416">Moraes (2018)</xref> and <xref ref-type="bibr" rid="B14148685">van der Werff (2025)</xref>; for <italic><tp:taxon-name><tp:taxon-name-part taxon-name-part-type="genus" reg="Ocotea">O.</tp:taxon-name-part> <tp:taxon-name-part taxon-name-part-type="species" reg="glaziovii">glaziovii</tp:taxon-name-part></tp:taxon-name></italic> in <xref ref-type="bibr" rid="B14147358">Mez (1889)</xref>, <xref ref-type="bibr" rid="B14148766">Vattimo-Gil (1966)</xref>, <xref ref-type="bibr" rid="B14138256">Coe-Teixeira (1980)</xref>, <xref ref-type="bibr" rid="B14138132">Baitello and Marcovino (2003)</xref>, <xref ref-type="bibr" rid="B14147425">Moraes and Oliveira (2007)</xref>, <xref ref-type="bibr" rid="B14161504">Quinet (2008)</xref>, <xref ref-type="bibr" rid="B14138174">Barbosa et al. (2012)</xref>, <xref ref-type="bibr" rid="B14138217">Brotto (2018)</xref>, <xref ref-type="bibr" rid="B14147565">Ribeiro (2019)</xref> and <xref ref-type="bibr" rid="B14147494">Moraes and Vergne (2019)</xref>; for <italic><tp:taxon-name><tp:taxon-name-part taxon-name-part-type="genus" reg="Ocotea">O.</tp:taxon-name-part> <tp:taxon-name-part taxon-name-part-type="species" reg="kostermansiana">kostermansiana</tp:taxon-name-part></tp:taxon-name></italic> in <xref ref-type="bibr" rid="B14148766">Vattimo-Gil (1966)</xref>, <xref ref-type="bibr" rid="B14161504">Quinet (2008)</xref>, <xref ref-type="bibr" rid="B14147565">Ribeiro (2019)</xref> and <xref ref-type="bibr" rid="B14147494">Moraes and Vergne (2019)</xref>; for <italic><tp:taxon-name><tp:taxon-name-part taxon-name-part-type="genus" reg="Ocotea">O.</tp:taxon-name-part> <tp:taxon-name-part taxon-name-part-type="species" reg="lancifolia">lancifolia</tp:taxon-name-part></tp:taxon-name></italic> in <xref ref-type="bibr" rid="B14138256">Coe-Teixeira (1980)</xref>, <xref ref-type="bibr" rid="B14138132">Baitello and Marcovino (2003)</xref>, <xref ref-type="bibr" rid="B14147425">Moraes and Oliveira (2007)</xref>, <xref ref-type="bibr" rid="B14161504">Quinet (2008)</xref>, <xref ref-type="bibr" rid="B14138174">Barbosa et al. (2012)</xref>, <xref ref-type="bibr" rid="B14147565">Ribeiro (2019)</xref> and <xref ref-type="bibr" rid="B14147494">Moraes and Vergne (2019)</xref>; for <italic><tp:taxon-name><tp:taxon-name-part taxon-name-part-type="genus" reg="Ocotea">O.</tp:taxon-name-part> <tp:taxon-name-part taxon-name-part-type="species" reg="percoriacea">percoriacea</tp:taxon-name-part></tp:taxon-name></italic> in <xref ref-type="bibr" rid="B14147358">Mez (1889)</xref>, as <italic><tp:taxon-name><tp:taxon-name-part taxon-name-part-type="genus" reg="Ocotea">O.</tp:taxon-name-part> <tp:taxon-name-part taxon-name-part-type="species" reg="rigida">rigida</tp:taxon-name-part></tp:taxon-name></italic> (Meisn.) Mez, nom. illegit., <xref ref-type="bibr" rid="B14161504">Quinet (2008)</xref> and <xref ref-type="bibr" rid="B14147565">Ribeiro (2019)</xref>; for <italic><tp:taxon-name><tp:taxon-name-part taxon-name-part-type="genus" reg="Ocotea">O.</tp:taxon-name-part> <tp:taxon-name-part taxon-name-part-type="species" reg="pulchra">pulchra</tp:taxon-name-part></tp:taxon-name></italic> in <xref ref-type="bibr" rid="B14148728">Vattimo-Gil (1956)</xref>, <xref ref-type="bibr" rid="B14138132">Baitello and Marcovino (2003)</xref>, <xref ref-type="bibr" rid="B14161504">Quinet (2008)</xref> and <xref ref-type="bibr" rid="B14138217">Brotto (2018)</xref>; for <italic><tp:taxon-name><tp:taxon-name-part taxon-name-part-type="genus" reg="Ocotea">O.</tp:taxon-name-part> <tp:taxon-name-part taxon-name-part-type="species" reg="silvestris">silvestris</tp:taxon-name-part></tp:taxon-name></italic> in <xref ref-type="bibr" rid="B14148757">Vattimo-Gil (1958)</xref>, <xref ref-type="bibr" rid="B14138132">Baitello and Marcovino (2003)</xref>, <xref ref-type="bibr" rid="B14161504">Quinet (2008)</xref>, <xref ref-type="bibr" rid="B14138174">Barbosa et al. (2012)</xref> and <xref ref-type="bibr" rid="B14138217">Brotto (2018)</xref>; and for <italic><tp:taxon-name><tp:taxon-name-part taxon-name-part-type="genus" reg="Ocotea">O.</tp:taxon-name-part> <tp:taxon-name-part taxon-name-part-type="species" reg="variabilis">variabilis</tp:taxon-name-part></tp:taxon-name></italic> in <xref ref-type="bibr" rid="B14147358">Mez (1889)</xref>, <xref ref-type="bibr" rid="B14161504">Quinet (2008)</xref> and <xref ref-type="bibr" rid="B14147565">Ribeiro (2019)</xref>.</p></tp:treatment-sec><tp:treatment-sec><!--Section generated to contain objects referenced in tp:taxon-treatment.--><fig id="F14138405" position="float" orientation="portrait"><object-id xmlns:xlink="http://www.w3.org/1999/xlink" content-type="arpha" xlink:type="simple">713F86E0-8535-5D01-BE30-380632E670FD</object-id><object-id xmlns:xlink="http://www.w3.org/1999/xlink" content-type="doi" xlink:type="simple">10.3897/BDJ.14.e195965.figure3</object-id><label>Figure 1.</label><caption><p><italic><tp:taxon-name><tp:taxon-name-part taxon-name-part-type="genus" reg="Ocotea">Ocotea</tp:taxon-name-part> <tp:taxon-name-part taxon-name-part-type="species" reg="vervloetii">vervloetii</tp:taxon-name-part></tp:taxon-name></italic> P.L.R.Moraes &amp; L.S.Santos. <bold>A</bold> Isotype, <italic>R.R. Vervloet &amp; W. Pizziolo 2362</italic> (HRCB084857); <bold>B</bold> Paratype, <italic>L.J.C. Kollmann et al. 3822</italic> (HRCB084858).</p></caption><graphic xmlns:xlink="http://www.w3.org/1999/xlink" xlink:href="bdj-14-e195965-g001.png" position="float" id="oo_1590616.png" orientation="portrait" xlink:type="simple"><uri content-type="original_file" xlink:type="simple">https://binary.pensoft.net/fig/1590616</uri></graphic></fig><fig id="F14138409" position="float" orientation="portrait"><object-id xmlns:xlink="http://www.w3.org/1999/xlink" content-type="arpha" xlink:type="simple">A9BAA93C-27E5-5287-8529-84D74CB847F4</object-id><object-id xmlns:xlink="http://www.w3.org/1999/xlink" content-type="doi" xlink:type="simple">10.3897/BDJ.14.e195965.figure2</object-id><label>Figure 2.</label><caption><p><italic><tp:taxon-name><tp:taxon-name-part taxon-name-part-type="genus" reg="Ocotea">Ocotea</tp:taxon-name-part> <tp:taxon-name-part taxon-name-part-type="species" reg="vervloetii">vervloetii</tp:taxon-name-part></tp:taxon-name></italic> P.L.R.Moraes &amp; L.S.Santos. <bold>A</bold> Flower; <bold>B</bold> Outer tepals, abaxial and adaxial surfaces; <bold>C</bold> Inner tepals, abaxial and adaxial surfaces; <bold>D</bold> Stamen of whorl I; <bold>E</bold> Stamen of whorl II; <bold>F</bold> Stamen of whorl III with glands; <bold>G</bold> Gland; <bold>H</bold> Staminode of whorl IV; <bold>I</bold> Pistillode. From: <italic>R.R. Vervloet &amp; W. Pizziolo 2362</italic>. Bars: 2 mm (A), 1 mm (B–I).</p></caption><graphic xmlns:xlink="http://www.w3.org/1999/xlink" xlink:href="bdj-14-e195965-g002.png" position="float" id="oo_1590618.png" orientation="portrait" xlink:type="simple"><uri content-type="original_file" xlink:type="simple">https://binary.pensoft.net/fig/1590618</uri></graphic></fig><fig id="F14138411" position="float" orientation="portrait"><object-id xmlns:xlink="http://www.w3.org/1999/xlink" content-type="arpha" xlink:type="simple">7DE91A8F-C4FA-549C-85B4-864CF669FA43</object-id><object-id xmlns:xlink="http://www.w3.org/1999/xlink" content-type="doi" xlink:type="simple">10.3897/BDJ.14.e195965.figure3</object-id><label>Figure 3.</label><caption><p><italic><tp:taxon-name><tp:taxon-name-part taxon-name-part-type="genus" reg="Ocotea">Ocotea</tp:taxon-name-part> <tp:taxon-name-part taxon-name-part-type="species" reg="vervloetii">vervloetii</tp:taxon-name-part></tp:taxon-name></italic> P.L.R.Moraes &amp; L.S.Santos. <bold>A</bold> Dried flower; <bold>B</bold> Rehydrated flower, frontal view; <bold>C</bold> Rehydrated flower, top view; <bold>D</bold> Dissected flower with tepals and other floral parts partially removed, showing stamens of whorls I and III and pistillode; <bold>E</bold> Dissected flower showing stamens of whorl III with glands and the shallow receptacle; <bold>F</bold> Outer tepals, abaxial and adaxial surfaces; <bold>G</bold> Inner tepals, abaxial and adaxial surfaces; <bold>H</bold> Stamen of whorl I, adaxial and abaxial surfaces; <bold>I</bold> Stamen of whorl II, adaxial and abaxial surfaces; <bold>J</bold> Stamen of whorl III, abaxial and adaxial surfaces; <bold>K</bold> Gland, abaxial and adaxial surfaces; <bold>L</bold> Pistillode. From: <italic>L.J.C. Kollmann et al. 3822</italic>. Bars: 2 mm (A–H), 1 mm (I–L).</p></caption><graphic xmlns:xlink="http://www.w3.org/1999/xlink" xlink:href="bdj-14-e195965-g003.png" position="float" id="oo_1590619.png" orientation="portrait" xlink:type="simple"><uri content-type="original_file" xlink:type="simple">https://binary.pensoft.net/fig/1590619</uri></graphic></fig><fig id="F14138433" position="float" orientation="portrait"><object-id xmlns:xlink="http://www.w3.org/1999/xlink" content-type="arpha" xlink:type="simple">BA4DB3A5-CB3A-5AAE-B607-79732F0857AB</object-id><object-id xmlns:xlink="http://www.w3.org/1999/xlink" content-type="doi" xlink:type="simple">10.3897/BDJ.14.e195965.figure2</object-id><label>Figure 4.</label><caption><p>Geographical distribution of <italic><tp:taxon-name><tp:taxon-name-part taxon-name-part-type="genus" reg="Ocotea">Ocotea</tp:taxon-name-part> <tp:taxon-name-part taxon-name-part-type="species" reg="vervloetii">vervloetii</tp:taxon-name-part></tp:taxon-name></italic> P.L.R.Moraes &amp; L.S.Santos.</p></caption><graphic xmlns:xlink="http://www.w3.org/1999/xlink" xlink:href="bdj-14-e195965-g004.png" position="float" id="oo_1590620.png" orientation="portrait" xlink:type="simple"><uri content-type="original_file" xlink:type="simple">https://binary.pensoft.net/fig/1590620</uri></graphic></fig><table-wrap id="T14208252" position="float" orientation="portrait"><label>Table 1.</label><caption><p>Comparative morphology of <italic><tp:taxon-name><tp:taxon-name-part taxon-name-part-type="genus" reg="Ocotea">Ocotea</tp:taxon-name-part> <tp:taxon-name-part taxon-name-part-type="species" reg="vervloetii">vervloetii</tp:taxon-name-part></tp:taxon-name></italic> P.L.R.Moraes &amp; L.S.Santos and <italic><tp:taxon-name><tp:taxon-name-part taxon-name-part-type="genus" reg="Ocotea">O.</tp:taxon-name-part> <tp:taxon-name-part taxon-name-part-type="species" reg="hypoglauca">hypoglauca</tp:taxon-name-part></tp:taxon-name></italic> (Nees &amp; Mart.) Mez.</p></caption><table rules="all"><tbody><tr><td rowspan="1" colspan="1">
              <bold>Characters</bold>
            </td><td rowspan="1" colspan="1">
              <bold>
                <italic>
                  <tp:taxon-name><tp:taxon-name-part taxon-name-part-type="genus" reg="Ocotea">Ocotea</tp:taxon-name-part> <tp:taxon-name-part taxon-name-part-type="species" reg="vervloetii">vervloetii</tp:taxon-name-part></tp:taxon-name>
                </italic>
              </bold>
            </td><td rowspan="1" colspan="1">
              <bold>
                <italic>
                  <tp:taxon-name><tp:taxon-name-part taxon-name-part-type="genus" reg="Ocotea">Ocotea</tp:taxon-name-part> <tp:taxon-name-part taxon-name-part-type="species" reg="hypoglauca">hypoglauca</tp:taxon-name-part></tp:taxon-name>
                </italic>
              </bold>
            </td></tr><tr><td rowspan="1" colspan="1">Habit</td><td rowspan="1" colspan="1">tree 9–13 m</td><td rowspan="1" colspan="1">shrub 3–4.5 m</td></tr><tr><td rowspan="1" colspan="1">Branchlet indument</td><td rowspan="1" colspan="1">glabrous to sparsely strigulose</td><td rowspan="1" colspan="1">glabrous</td></tr><tr><td rowspan="1" colspan="1">Terminal bud indument</td><td rowspan="1" colspan="1">densely strigulose to sericeous</td><td rowspan="1" colspan="1">glabrous</td></tr><tr><td rowspan="1" colspan="1">Petiole length (cm)</td><td rowspan="1" colspan="1">0.3–0.7</td><td rowspan="1" colspan="1">0.1</td></tr><tr><td rowspan="1" colspan="1">Petiole indument (adult leaf)</td><td rowspan="1" colspan="1">glabrescent to sparsely strigulose</td><td rowspan="1" colspan="1">glabrescent</td></tr><tr><td rowspan="1" colspan="1">Leaf shape</td><td rowspan="1" colspan="1">oblong-obovate to oblanceolate</td><td rowspan="1" colspan="1">lanceolate to elliptic-lanceolate</td></tr><tr><td rowspan="1" colspan="1">Adaxial leaf surface</td><td rowspan="1" colspan="1">strongly bullate</td><td rowspan="1" colspan="1">minutely pitted (scrobiculate)</td></tr><tr><td rowspan="1" colspan="1">Indument on abaxial leaf surface</td><td rowspan="1" colspan="1">sparsely to densely strigulose, papillose</td><td rowspan="1" colspan="1">glabrous, glaucous</td></tr><tr><td rowspan="1" colspan="1">Leaf length (cm)</td><td rowspan="1" colspan="1">2.3–7.1 × 0.8–2.4</td><td rowspan="1" colspan="1">5–14 × 1.5–4</td></tr><tr><td rowspan="1" colspan="1">Leaf consistency</td><td rowspan="1" colspan="1">coriaceous</td><td rowspan="1" colspan="1">rigid-coriaceous</td></tr><tr><td rowspan="1" colspan="1">Leaf margin</td><td rowspan="1" colspan="1">strongly revolute</td><td rowspan="1" colspan="1">strongly revolute</td></tr><tr><td rowspan="1" colspan="1">Reticulation on adaxial surface</td><td rowspan="1" colspan="1">dense</td><td rowspan="1" colspan="1">dense</td></tr><tr><td rowspan="1" colspan="1">Venation</td><td rowspan="1" colspan="1">pinnate</td><td rowspan="1" colspan="1">pinnate</td></tr><tr><td rowspan="1" colspan="1">Number of secondary veins</td><td rowspan="1" colspan="1">6 to 8 on each side</td><td rowspan="1" colspan="1">8 to 12 on each side</td></tr><tr><td rowspan="1" colspan="1">Angle secondary vein makes with the mid-rib</td><td rowspan="1" colspan="1">41°–80°</td><td rowspan="1" colspan="1">50º– 70º</td></tr><tr><td rowspan="1" colspan="1">Venation pattern</td><td rowspan="1" colspan="1">eucamptodromous-brochidodromous</td><td rowspan="1" colspan="1">camptodromous-brochidodromous</td></tr><tr><td rowspan="1" colspan="1">Inflorescence length (cm)</td><td rowspan="1" colspan="1">0.6–8.5</td><td rowspan="1" colspan="1">7–17</td></tr><tr><td rowspan="1" colspan="1">Flowers per inflorescence</td><td rowspan="1" colspan="1">up to 35</td><td rowspan="1" colspan="1">up to 50</td></tr><tr><td rowspan="1" colspan="1">Male flower diameter (mm)</td><td rowspan="1" colspan="1">7–8</td><td rowspan="1" colspan="1">2.5–2.8</td></tr><tr><td rowspan="1" colspan="1">Male flower indument</td><td rowspan="1" colspan="1">densely strigulose to tomentose</td><td rowspan="1" colspan="1">sparsely golden-tomentose to glabrescent</td></tr><tr><td rowspan="1" colspan="1">Male flower pedicel length (mm)</td><td rowspan="1" colspan="1">0.8–1.8</td><td rowspan="1" colspan="1">1–4</td></tr><tr><td rowspan="1" colspan="1">Male flower receptacle shape</td><td rowspan="1" colspan="1">flat, small, shallow, bowl-shaped</td><td rowspan="1" colspan="1">small, shallow, bowl-shaped</td></tr><tr><td rowspan="1" colspan="1">Male flower receptacle indument inside</td><td rowspan="1" colspan="1">densely pubescent</td><td rowspan="1" colspan="1">glabrous</td></tr><tr><td rowspan="1" colspan="1">Length of filaments of stamens of whorls I &amp; II (mm)</td><td rowspan="1" colspan="1">(0.7)1–1.6</td><td rowspan="1" colspan="1">0.6–0.68</td></tr><tr><td rowspan="1" colspan="1">Length of anthers of whorls I &amp; II (mm)</td><td rowspan="1" colspan="1">1.2–1.3(1.5)</td><td rowspan="1" colspan="1">0.1–0.12</td></tr><tr><td rowspan="1" colspan="1">Length of filaments of stamens of whorl III (mm)</td><td rowspan="1" colspan="1">0.9–1.4</td><td rowspan="1" colspan="1">0.6–0.68</td></tr><tr><td rowspan="1" colspan="1">Length of anthers of whorl III (mm)</td><td rowspan="1" colspan="1">1.2–1.5</td><td rowspan="1" colspan="1">0.1–0.12</td></tr><tr><td rowspan="1" colspan="1">Staminodes of whorl IV</td><td rowspan="1" colspan="1">3 or absent</td><td rowspan="1" colspan="1">absent</td></tr><tr><td rowspan="1" colspan="1">Pistillode</td><td rowspan="1" colspan="1">slender, subelliptic</td><td rowspan="1" colspan="1">filiform</td></tr><tr><td rowspan="1" colspan="1">Distribution</td><td rowspan="1" colspan="1">Montane Dense Ombrophilous Forest of Espírito Santo State</td><td rowspan="1" colspan="1">Campos Rupestres of Minas Gerais State</td></tr></tbody></table></table-wrap></tp:treatment-sec><ref-list><ref id="B14138318"><element-citation xmlns:xlink="http://www.w3.org/1999/xlink" publication-type="book" xlink:type="simple"><person-group person-group-type="author"><name name-style="western"><surname>IBGE</surname></name></person-group><year>2012</year><source>Manual técnico da vegetação brasileira: sistema fitogeográfico, inventário das formações florestais e campestres, técnicas e manejo de coleções botânicas, procedimentos para mapeamentos. Manuais Técnicos em Geociências</source><publisher-name>Instituto Brasileiro de Geografia e Estatística (IBGE)</publisher-name><publisher-loc>Rio de Janeiro</publisher-loc><size units="page">272</size><uri xlink:type="simple">https://biblioteca.ibge.gov.br/visualizacao/livros/liv63011.pdf</uri><isbn>978-85-240-4272-0</isbn></element-citation></ref><ref id="B14138286"><element-citation xmlns:xlink="http://www.w3.org/1999/xlink" publication-type="chapter" xlink:type="simple"><person-group person-group-type="author"><name name-style="western"><surname>Heilbron</surname><given-names>M</given-names></name><name name-style="western"><surname>Pedrosa-Soares</surname><given-names>A C</given-names></name><name name-style="western"><surname>Campos Neto</surname><given-names>M C</given-names></name><name name-style="western"><surname>Silva</surname><given-names>L C</given-names></name><name name-style="western"><surname>Trouw</surname><given-names>R A J</given-names></name><name name-style="western"><surname>Janasi</surname><given-names>V A</given-names></name></person-group><year>2004</year><chapter-title>Província Mantiqueira</chapter-title><person-group person-group-type="editor"><name name-style="western"><surname>Mantesso-Neto</surname><given-names>V</given-names></name><name name-style="western"><surname>Bartorelli</surname><given-names>A</given-names></name><name name-style="western"><surname>Carneiro</surname><given-names>C D R</given-names></name><name name-style="western"><surname>Brito Neves</surname><given-names>B B D</given-names></name></person-group><source>Geologia do Continente Sul-Americano: Evolução da Obra de Fernando Flávio Marques de Almeida</source><publisher-name>Beca</publisher-name><publisher-loc>São Paulo</publisher-loc><size units="page">647</size><uri xlink:type="simple">http://sbg.sitepessoal.com/livrosadobados/geologiaSul.pdf</uri><isbn>8587256459</isbn></element-citation></ref><ref id="B14138209"><element-citation xmlns:xlink="http://www.w3.org/1999/xlink" publication-type="website" xlink:type="simple"><person-group person-group-type="author"><name name-style="western"><surname>BDiA</surname></name></person-group><article-title>Banco de Dados e Informações Ambientais. Instituto Brasileiro de Geografia e Estatística (IBGE). Versão 3.1.1</article-title><uri xlink:type="simple">https://bdiaweb.ibge.gov.br/</uri><date-in-citation content-type="access-date">2026-04-04T00:00:00+00:00</date-in-citation></element-citation></ref><ref id="B14138339"><element-citation xmlns:xlink="http://www.w3.org/1999/xlink" publication-type="book" xlink:type="simple"><person-group person-group-type="author"><name name-style="western"><surname>IBGE</surname></name></person-group><year>2015</year><source>Manual técnico de pedologia</source><edition>3rd edition</edition><publisher-name>Instituto Brasileiro de Geografia e Estatística (IBGE)</publisher-name><publisher-loc>Rio de Janeiro</publisher-loc><size units="page">430</size><uri xlink:type="simple">https://biblioteca.ibge.gov.br/visualizacao/livros/liv95017.pdf</uri><isbn>978-85-240-4359-8</isbn></element-citation></ref><ref id="B14138265"><element-citation xmlns:xlink="http://www.w3.org/1999/xlink" publication-type="article" xlink:type="simple"><person-group person-group-type="author"><name name-style="western"><surname>Cunha</surname><given-names>Alexson Mello</given-names></name><name name-style="western"><surname>Feitoza</surname><given-names>Hideko Nagatani</given-names></name><name name-style="western"><surname>Feitoza</surname><given-names>Leandro Roberto</given-names></name><name name-style="western"><surname>Oliveira</surname><given-names>Fernando Soares</given-names></name><name name-style="western"><surname>Lani</surname><given-names>João Luiz</given-names></name><name name-style="western"><surname>Cardoso</surname><given-names>John Kennedy Ferreira</given-names></name><name name-style="western"><surname>Trindade</surname><given-names>Filipe Silveira</given-names></name></person-group><year>2016</year><article-title>Atualização da legenda do mapa de reconhecimento de solos do estado do Espírito Santo e implementação de interface no Geobases para uso dos dados em SIG</article-title><source>Geografares</source><volume>2</volume><issue>22</issue><fpage>32</fpage><lpage>65</lpage><pub-id pub-id-type="doi">10.47456/geo.v2i22.30205</pub-id></element-citation></ref><ref id="B14148376"><element-citation xmlns:xlink="http://www.w3.org/1999/xlink" publication-type="book" xlink:type="simple"><person-group person-group-type="author"><name name-style="western"><surname>Santos</surname><given-names>H G</given-names></name><name name-style="western"><surname>Jacomine</surname><given-names>P K T</given-names></name><name name-style="western"><surname>Anjos</surname><given-names>L H C</given-names></name><name name-style="western"><surname>Oliveira</surname><given-names>V A</given-names></name><name name-style="western"><surname>Lumbreras</surname><given-names>J F</given-names></name><name name-style="western"><surname>Coelho</surname><given-names>M R</given-names></name><name name-style="western"><surname>Almeida</surname><given-names>J A</given-names></name><name name-style="western"><surname>Araujo Filho</surname><given-names>J C</given-names></name><name name-style="western"><surname>Lima</surname><given-names>H N</given-names></name><name name-style="western"><surname>Marques</surname><given-names>F A</given-names></name><name name-style="western"><surname>Oliveira</surname><given-names>J B</given-names></name><name name-style="western"><surname>Cunha</surname><given-names>T J F</given-names></name></person-group><year>2025</year><source>Sistema Brasileiro de Classificação de Solos</source><edition>6th edition</edition><publisher-name>Embrapa</publisher-name><publisher-loc>Brasília</publisher-loc><size units="page">393</size><uri xlink:type="simple">http://www.infoteca.cnptia.embrapa.br/infoteca/handle/doc/1176834</uri><isbn>978-65-5467-104-0</isbn></element-citation></ref><ref id="B14147310"><element-citation xmlns:xlink="http://www.w3.org/1999/xlink" publication-type="other" xlink:type="simple"><person-group person-group-type="author"><name name-style="western"><surname>IUCN</surname></name></person-group><year>2024</year><article-title>Guidelines for Using the IUCN Red List Categories and Criteria. Version 16</article-title><publisher-name>Prepared by the Standards and Petitions Committee</publisher-name><uri xlink:type="simple">https://www.iucnredlist.org/documents/RedListGuidelines.pdf</uri></element-citation></ref><ref id="B14138277"><element-citation xmlns:xlink="http://www.w3.org/1999/xlink" publication-type="book" xlink:type="simple"><person-group person-group-type="author"><name name-style="western"><surname>Santo</surname><given-names>Espírito</given-names></name></person-group><year>2018</year><source>Atlas da Mata Atlântica do Estado do Espírito Santo: 2007-2008/ 2012-2015</source><publisher-name>IEMA</publisher-name><publisher-loc>Cariacica</publisher-loc><size units="page">252</size><uri xlink:type="simple">https://ijsn.es.gov.br/Media/IJSN/PublicacoesAnexos/livros/Atlas-Mata-Atlantica-ES.pdf</uri><isbn>978-85-63658-09-8</isbn></element-citation></ref><ref id="B14147583"><element-citation xmlns:xlink="http://www.w3.org/1999/xlink" publication-type="article" xlink:type="simple"><person-group person-group-type="author"><name name-style="western"><surname>Rohwer</surname><given-names>J G</given-names></name></person-group><year>1986</year><article-title>Prodromus einer Monographie der Gattung <italic><tp:taxon-name><tp:taxon-name-part taxon-name-part-type="genus" reg="Ocotea">Ocotea</tp:taxon-name-part></tp:taxon-name></italic> Aubl. (<tp:taxon-name><tp:taxon-name-part taxon-name-part-type="family" reg="Lauraceae">Lauraceae</tp:taxon-name-part></tp:taxon-name>) sensu lato</article-title><source>Mitteilungen aus dem Institut für Allgemeine Botanik Hamburg</source><volume>20</volume><fpage>1</fpage><lpage>278</lpage><uri xlink:type="simple">https://www.researchgate.net/publication/265914777_Prodromus_einer_Monographie_der_Gattung_Ocotea_Aubl_Lauraceae_sensu_lato</uri></element-citation></ref><ref id="B14161504"><element-citation xmlns:xlink="http://www.w3.org/1999/xlink" publication-type="thesis" xlink:type="simple"><person-group person-group-type="author"><name name-style="western"><surname>Quinet</surname><given-names>A</given-names></name></person-group><year>2008</year><source>O Gênero <italic><tp:taxon-name><tp:taxon-name-part taxon-name-part-type="genus" reg="Ocotea">Ocotea</tp:taxon-name-part></tp:taxon-name></italic> Aubl. (<tp:taxon-name><tp:taxon-name-part taxon-name-part-type="family" reg="Lauraceae">Lauraceae</tp:taxon-name-part></tp:taxon-name>) no Sudeste do Brasil [Doctoral Dissertation]</source><publisher-name>Universidade Federal do Rio de Janeiro, Museu Nacional, Programa de Pós-graduação em Ciências Biológicas (Botânica)</publisher-name><publisher-loc>Rio de Janeiro</publisher-loc><size units="page">387</size><uri xlink:type="simple">http://objdig.ufrj.br/71/teses/853450.pdf</uri></element-citation></ref><ref id="B14147358"><element-citation xmlns:xlink="http://www.w3.org/1999/xlink" publication-type="article" xlink:type="simple"><person-group person-group-type="author"><name name-style="western"><surname>Mez</surname><given-names>CC</given-names></name></person-group><year>1889</year><article-title><tp:taxon-name><tp:taxon-name-part taxon-name-part-type="family" reg="Lauraceae">Lauraceae</tp:taxon-name-part></tp:taxon-name> americanae monographice descripsit</article-title><source>Jahrbuch des Königlichen Botanischen Gartens und des Botanischen Museums zu Berlin</source><volume>5</volume><fpage>1</fpage><lpage>556</lpage><uri xlink:type="simple">https://www.biodiversitylibrary.org/item/150897</uri></element-citation></ref><ref id="B14138256"><element-citation xmlns:xlink="http://www.w3.org/1999/xlink" publication-type="article" xlink:type="simple"><person-group person-group-type="author"><name name-style="western"><surname>Coe-Teixeira</surname><given-names>B</given-names></name></person-group><year>1980</year><article-title>Lauráceas do gênero <italic><tp:taxon-name><tp:taxon-name-part taxon-name-part-type="genus" reg="Ocotea">Ocotea</tp:taxon-name-part></tp:taxon-name></italic>, do estado de São Paulo</article-title><source>Rodriguésia</source><volume>32</volume><issue>52</issue><fpage>55</fpage><lpage>190</lpage><pub-id pub-id-type="doi">10.1590/2175-78601980325206</pub-id></element-citation></ref><ref id="B14223056"><element-citation xmlns:xlink="http://www.w3.org/1999/xlink" publication-type="thesis" xlink:type="simple"><person-group person-group-type="author"><name name-style="western"><surname>Bernardi</surname><given-names>L</given-names></name></person-group><year>1962</year><source> Lauráceas</source><publisher-name>Universidad de Los Andes, Facultad de Ciencias Forestales, Talleres Gráficos Universitarios</publisher-name><publisher-loc>Mérida</publisher-loc><size units="page">355</size></element-citation></ref><ref id="B14223064"><element-citation xmlns:xlink="http://www.w3.org/1999/xlink" publication-type="article" xlink:type="simple"><person-group person-group-type="author"><name name-style="western"><surname>van der Werff</surname><given-names>Henk</given-names></name></person-group><year>2017</year><article-title>Studies in Andean <italic><tp:taxon-name><tp:taxon-name-part taxon-name-part-type="genus" reg="Ocotea">Ocotea</tp:taxon-name-part></tp:taxon-name></italic> (<tp:taxon-name><tp:taxon-name-part taxon-name-part-type="family" reg="Lauraceae">Lauraceae</tp:taxon-name-part></tp:taxon-name>) IV. Species with unisexual flowers and densely pubescent leaves, or with erect pubescence or domatia, occurring above 1000 m in altitude</article-title><source>Novon: A Journal for Botanical Nomenclature</source><volume>25</volume><issue>3</issue><fpage>343</fpage><lpage>393</lpage><pub-id pub-id-type="doi">10.3417/2016021</pub-id></element-citation></ref><ref id="B14147779"><element-citation xmlns:xlink="http://www.w3.org/1999/xlink" publication-type="chapter" xlink:type="simple"><person-group person-group-type="author"><name name-style="western"><surname>Rohwer</surname><given-names>J G</given-names></name></person-group><year>1993</year><chapter-title>Lauraceae</chapter-title><person-group person-group-type="editor"><name name-style="western"><surname>Kubitzki</surname><given-names>K</given-names></name><name name-style="western"><surname>Rohwer</surname><given-names>J G</given-names></name><name name-style="western"><surname>Bittrich</surname><given-names>V</given-names></name></person-group><source>The families and genera of vascular plants II. Flowering Plants ∙ Dicotyledons: Magnoliid, hamamelid and caryophyllid Families.</source><publisher-name>Springer-Verlag Berlin Heidelberg</publisher-name><publisher-loc>Berlin, pp. 366-391</publisher-loc><isbn>978-3-642-08141-5</isbn><pub-id pub-id-type="doi">10.1007/978-3-662-02899-5_46</pub-id></element-citation></ref><ref id="B14138132"><element-citation xmlns:xlink="http://www.w3.org/1999/xlink" publication-type="chapter" xlink:type="simple"><person-group person-group-type="author"><name name-style="western"><surname>Baitello</surname><given-names>J. B.</given-names></name><name name-style="western"><surname>Marcovino</surname><given-names>J. R.</given-names></name></person-group><year>2003</year><chapter-title><italic>Ocotea</italic> Aubl.</chapter-title><person-group person-group-type="editor"><name name-style="western"><surname>Wanderley</surname><given-names>M G L</given-names></name><name name-style="western"><surname>Shepherd</surname><given-names>G J</given-names></name><name name-style="western"><surname>Melhem</surname><given-names>T S</given-names></name><name name-style="western"><surname>Giulietti</surname><given-names>A M</given-names></name><name name-style="western"><surname>Kirizawa</surname><given-names>M</given-names></name></person-group><source>Flora Fanerogâmica do Estado de São Paulo</source><volume>Vol. 3</volume><publisher-name>FAPESP/RiMa</publisher-name><publisher-loc>São Paulo</publisher-loc><size units="page">367</size><uri xlink:type="simple">https://www.infraestruturameioambiente.sp.gov.br/institutodebotanica/wp-content/uploads/sites/235/2016/06/FFESP-Volume-III_06_24.pdf</uri><isbn>85-7523-054-9</isbn></element-citation></ref><ref id="B14138217"><element-citation xmlns:xlink="http://www.w3.org/1999/xlink" publication-type="thesis" xlink:type="simple"><person-group person-group-type="author"><name name-style="western"><surname>Brotto</surname><given-names>M L</given-names></name></person-group><year>2018</year><source><tp:taxon-name><tp:taxon-name-part taxon-name-part-type="family" reg="Lauraceae">Lauraceae</tp:taxon-name-part></tp:taxon-name> no Parque Estadual das Lauráceas - taxonomia, fitossociologia e fitogeografia [Doctoral Dissertation]</source><publisher-name>Universidade Federal do Paraná, Programa de Pós-Graduação em Engenharia Florestal</publisher-name><publisher-loc>Curitiba</publisher-loc><size units="page">233</size><uri xlink:type="simple">https://hdl.handle.net/1884/62175</uri></element-citation></ref><ref id="B14138247"><element-citation xmlns:xlink="http://www.w3.org/1999/xlink" publication-type="article" xlink:type="simple"><person-group person-group-type="author"><name name-style="western"><surname>Burger</surname><given-names>W</given-names></name><name name-style="western"><surname>van der Werff</surname><given-names>H</given-names></name></person-group><year>1990</year><article-title>Family #80 <tp:taxon-name><tp:taxon-name-part taxon-name-part-type="family" reg="Lauraceae">Lauraceae</tp:taxon-name-part></tp:taxon-name>. In: Burger W (Ed.) Flora Costaricensis</article-title><source>Fieldiana, Botany, New Series</source><volume>23</volume><fpage>1</fpage><lpage>129</lpage><uri xlink:type="simple">https://biostor.org/reference/277870</uri></element-citation></ref><ref id="B14161483"><element-citation xmlns:xlink="http://www.w3.org/1999/xlink" publication-type="chapter" xlink:type="simple"><person-group person-group-type="author"><name name-style="western"><surname>Rohwer</surname><given-names>J G</given-names></name><name name-style="western"><surname>Schmidt</surname><given-names>S A</given-names></name></person-group><year>2014</year><chapter-title>Lauraceae</chapter-title><person-group person-group-type="editor"><name name-style="western"><surname>Greuter</surname><given-names>W</given-names></name><name name-style="western"><surname>Rankin Rodríguez</surname><given-names>R</given-names></name></person-group><source>Flora de la República de Cuba. Serie A, plantas vasculares.</source><volume>Vol. 19</volume><publisher-name>Koeltz Scientific Books</publisher-name><publisher-loc>Königstein</publisher-loc><size units="page">86</size><isbn>978-3-87429-450-8</isbn><pub-id pub-id-type="doi">10.3372/frc.19.2</pub-id></element-citation></ref><ref id="B14147416"><element-citation xmlns:xlink="http://www.w3.org/1999/xlink" publication-type="article" xlink:type="simple"><person-group person-group-type="author"><name name-style="western"><surname>Moraes</surname><given-names>Pedro Luís Rodrigues d</given-names></name></person-group><year>2018</year><article-title>Flora das cangas da Serra dos Carajás, Pará, Brasil: <tp:taxon-name><tp:taxon-name-part taxon-name-part-type="family" reg="Lauraceae">Lauraceae</tp:taxon-name-part></tp:taxon-name></article-title><source>Rodriguésia</source><volume>69</volume><issue>1</issue><fpage>81</fpage><lpage>117</lpage><pub-id pub-id-type="doi">10.1590/2175-7860201869109</pub-id></element-citation></ref><ref id="B14148685"><element-citation xmlns:xlink="http://www.w3.org/1999/xlink" publication-type="chapter" xlink:type="simple"><person-group person-group-type="author"><name name-style="western"><surname>van der Werff</surname><given-names>H</given-names></name></person-group><year>2025</year><chapter-title>Lauraceae</chapter-title><person-group person-group-type="editor"><name name-style="western"><surname>Ulloa</surname><given-names>C</given-names></name><name name-style="western"><surname>Hernández</surname><given-names>H M</given-names></name><name name-style="western"><surname>Davidse</surname><given-names>G</given-names></name><name name-style="western"><surname>Barrie</surname><given-names>F R</given-names></name><name name-style="western"><surname>Knapp</surname><given-names>S</given-names></name></person-group><source>Flora Mesoamericana, Volumen 2, Parte 1: <tp:taxon-name><tp:taxon-name-part taxon-name-part-type="family" reg="Cycadaceae">Cycadaceae</tp:taxon-name-part></tp:taxon-name> a <tp:taxon-name><tp:taxon-name-part taxon-name-part-type="family" reg="Cactaceae">Cactaceae</tp:taxon-name-part></tp:taxon-name>.</source><publisher-name>Universidad Nacional Autónoma de México, Missouri Botanical Garden Press, and the Natural History Museum</publisher-name><publisher-loc>London</publisher-loc><size units="page">133-237</size><isbn>978-19-356-4132-2</isbn></element-citation></ref><ref id="B14148766"><element-citation xmlns:xlink="http://www.w3.org/1999/xlink" publication-type="article" xlink:type="simple"><person-group person-group-type="author"><name name-style="western"><surname>Vattimo-Gil</surname><given-names>I</given-names></name></person-group><year>1966</year><article-title><tp:taxon-name><tp:taxon-name-part taxon-name-part-type="family" reg="Lauraceae">Lauraceae</tp:taxon-name-part></tp:taxon-name> do Estado da Guanabara</article-title><source>Rodriguésia</source><volume>25</volume><issue>37</issue><fpage>75</fpage><lpage>122</lpage><uri xlink:type="simple">https://biostor.org/reference/178040</uri></element-citation></ref><ref id="B14147425"><element-citation xmlns:xlink="http://www.w3.org/1999/xlink" publication-type="book" xlink:type="simple"><person-group person-group-type="author"><name name-style="western"><surname>Moraes</surname><given-names>P L R d</given-names></name><name name-style="western"><surname>Oliveira</surname><given-names>J M B</given-names></name></person-group><year>2007</year><source><tp:taxon-name><tp:taxon-name-part taxon-name-part-type="family" reg="Lauraceae">Lauraceae</tp:taxon-name-part></tp:taxon-name> Juss. Flora dos Estados de Goiás e Tocantins. Coleção Rizzo</source><volume>Vol. 33</volume><publisher-name>PRPPG/UFG</publisher-name><publisher-loc>Goiânia</publisher-loc><size units="page">154</size><isbn>85-85003-31-6</isbn></element-citation></ref><ref id="B14138174"><element-citation xmlns:xlink="http://www.w3.org/1999/xlink" publication-type="article" xlink:type="simple"><person-group person-group-type="author"><name name-style="western"><surname>Barbosa</surname><given-names>T D M</given-names></name><name name-style="western"><surname>Baitello</surname><given-names>J. B.</given-names></name><name name-style="western"><surname>Moraes</surname><given-names>P L R</given-names></name></person-group><year>2012</year><article-title>A família <tp:taxon-name><tp:taxon-name-part taxon-name-part-type="family" reg="Lauraceae">Lauraceae</tp:taxon-name-part></tp:taxon-name> Juss. no município de Santa Teresa, Espírito Santo</article-title><source>Boletim do Museu de Biologia Mello Leitão, Nova Série</source><volume>30</volume><fpage>5</fpage><lpage>178</lpage><uri xlink:type="simple">http://boletim.sambio.org.br/pdf/30_01.pdf</uri></element-citation></ref><ref id="B14147565"><element-citation xmlns:xlink="http://www.w3.org/1999/xlink" publication-type="thesis" xlink:type="simple"><person-group person-group-type="author"><name name-style="western"><surname>Ribeiro</surname><given-names>H L</given-names></name></person-group><year>2019</year><source><tp:taxon-name><tp:taxon-name-part taxon-name-part-type="family" reg="Lauraceae">Lauraceae</tp:taxon-name-part></tp:taxon-name> da Bahia [Doctoral Dissertation</source><publisher-name>Universidade Estadual Paulista (Unesp), Instituto de Biociências, Programa de Pós-Graduação em Ciências Biológicas (Biologia Vegetal)</publisher-name><publisher-loc>Rio Claro</publisher-loc><size units="page">816</size><uri xlink:type="simple">http://hdl.handle.net/11449/181514</uri></element-citation></ref><ref id="B14147494"><element-citation xmlns:xlink="http://www.w3.org/1999/xlink" publication-type="article" xlink:type="simple"><person-group person-group-type="author"><name name-style="western"><surname>Moraes</surname><given-names>Pedro Luís Rodrigues d</given-names></name><name name-style="western"><surname>Vergne</surname><given-names>Matheus Carvalho</given-names></name></person-group><year>2019</year><article-title>A synopsis of <italic><tp:taxon-name><tp:taxon-name-part taxon-name-part-type="genus" reg="Ocotea">Ocotea</tp:taxon-name-part></tp:taxon-name></italic> (<tp:taxon-name><tp:taxon-name-part taxon-name-part-type="family" reg="Lauraceae">Lauraceae</tp:taxon-name-part></tp:taxon-name>) from the Reserva Natural Vale, Linhares, Espírito Santo, Brazil</article-title><source>Feddes Repertorium</source><volume>130</volume><issue>2</issue><fpage>117</fpage><lpage>217</lpage><pub-id pub-id-type="doi">10.1002/fedr.201800022</pub-id></element-citation></ref><ref id="B14148728"><element-citation xmlns:xlink="http://www.w3.org/1999/xlink" publication-type="article" xlink:type="simple"><person-group person-group-type="author"><name name-style="western"><surname>Vattimo-Gil</surname><given-names>I</given-names></name></person-group><year>1956</year><article-title>O gênero <italic><tp:taxon-name><tp:taxon-name-part taxon-name-part-type="genus" reg="Ocotea">Ocotea</tp:taxon-name-part></tp:taxon-name></italic> Aubl. no Sul do Brasil. I – Espécies de Santa Catarina e do Paraná</article-title><source>Rodriguésia</source><volume>18-19</volume><issue>30/31</issue><fpage>265</fpage><lpage>349</lpage><uri xlink:type="simple">https://biostor.org/reference/178064</uri></element-citation></ref><ref id="B14148757"><element-citation xmlns:xlink="http://www.w3.org/1999/xlink" publication-type="article" xlink:type="simple"><person-group person-group-type="author"><name name-style="western"><surname>Vattimo-Gil</surname><given-names>I</given-names></name></person-group><year>1958</year><article-title>Seis novas espécies brasileiras do gênero <italic><tp:taxon-name><tp:taxon-name-part taxon-name-part-type="genus" reg="Ocotea">Ocotea</tp:taxon-name-part></tp:taxon-name></italic> Aubl. (<tp:taxon-name><tp:taxon-name-part taxon-name-part-type="family" reg="Lauraceae">Lauraceae</tp:taxon-name-part></tp:taxon-name>)</article-title><source>Arquivos do Jardim Botânico do Rio de Janeiro</source><volume>16</volume><fpage>41</fpage><lpage>46</lpage><uri xlink:type="simple">https://objdigital.bn.br/acervo_digital/div_periodicos/per065170/per065170_1958_16.pdf</uri></element-citation></ref></ref-list></tp:taxon-treatment>
